# Supplementary material for: Characterisation of airway inflammation and proteomes associated with cystic fibrosis-related diabetes
Source: ERJ Open Res. 2025 Nov 10;11(6):00290-2025. doi: 10.1183/23120541.00290-2025 (PMC12598600; doi:10.1183/23120541.00290-2025)
Supplement: Supplementary file 2 [file 00290-2025.SUPPLEMENT.xlsx]

## Sheet: 20241128_Lisa_Pahlman_CF_diabte
PG.ProteinGroups	PG.Genes	PG.Organisms	PG.ProteinDescriptions	PG.UniProtIds	PG.ProteinNames	PG.FastaHeaders	[1] LJH_C2401_037.raw.PG.Quantity	[2] LJH_C2401_039.raw.PG.Quantity	[3] LJH_C2401_041.raw.PG.Quantity	[4] LJH_C2401_043.raw.PG.Quantity	[5] LJH_C2401_045.raw.PG.Quantity	[6] LJH_C2401_047.raw.PG.Quantity	[7] LJH_C2401_049.raw.PG.Quantity	[8] LJH_C2401_051.raw.PG.Quantity	[9] LJH_C2401_053.raw.PG.Quantity	[10] LJH_C2401_055.raw.PG.Quantity	[11] LJH_C2401_057.raw.PG.Quantity	[12] LJH_C2401_059.raw.PG.Quantity	[13] LJH_C2401_061.raw.PG.Quantity	[14] LJH_C2401_063.raw.PG.Quantity	[15] LJH_C2401_065.raw.PG.Quantity	[16] LJH_C2401_067.raw.PG.Quantity	[17] LJH_C2401_072.raw.PG.Quantity	[18] LJH_C2401_074.raw.PG.Quantity	[19] LJH_C2401_076.raw.PG.Quantity	[20] LJH_C2401_078.raw.PG.Quantity	[21] LJH_C2401_080.raw.PG.Quantity	[22] LJH_C2401_082.raw.PG.Quantity	[23] LJH_C2401_084.raw.PG.Quantity	[24] LJH_C2401_086.raw.PG.Quantity	[25] LJH_C2401_088.raw.PG.Quantity	[26] LJH_C2401_090.raw.PG.Quantity	[27] LJH_C2401_092.raw.PG.Quantity	[28] LJH_C2401_094.raw.PG.Quantity	[29] LJH_C2401_096.raw.PG.Quantity	[30] LJH_C2401_098.raw.PG.Quantity	[31] LJH_C2401_100.raw.PG.Quantity	[32] LJH_C2401_102.raw.PG.Quantity	[33] LJH_C2401_104.raw.PG.Quantity
Donor number							1	2	3	4	5	6	7	8	9	10	11	12	13	14	15	17	18	19	20	21	22	23	26	27	29	30	33	34	35	36	38	39	40
CFRD vs CF							CF	CFRD	CFRD	CF	CF	CFRD	CFRD	CFRD	CFRD	CF	CFRD	CFRD	CFRD	CF	CFRD	CF	CFRD	CFRD	CFRD	CFRD	CF	CF	CF	CFRD	CF	CF	CF	CF	CFRD	CFRD	CFRD	CF	CF
A0A075B6H7	IGKV3-7	Homo sapiens	Probable non-functional immunoglobulin kappa variable 3-7	A0A075B6H7	KV37_HUMAN	>sp|A0A075B6H7|KV37_HUMAN Probable non-functional immunoglobulin kappa variable 3-7 OS=Homo sapiens OX=9606 GN=IGKV3-7 PE=1 SV=1	121121.5234	88287.58594	153750.9219	40505.58203	84176.84375	33828.72266	63372.71484	41488.52734	200758.4063	51962.07422	146086.7031	61633.72266	NaN	95411.97656	18624.53711	NaN	NaN	NaN	NaN	78621.5	105276.2656	NaN	78866.24219	NaN	64008.33203	70915.25	93832.20313	NaN	107352.7109	NaN	61195.34375	74024.82031	NaN
A0A075B6H9	IGLV4-69	Homo sapiens	Immunoglobulin lambda variable 4-69	A0A075B6H9	LV469_HUMAN	>sp|A0A075B6H9|LV469_HUMAN Immunoglobulin lambda variable 4-69 OS=Homo sapiens OX=9606 GN=IGLV4-69 PE=1 SV=1	12591064	4693639.5	1467311	1851763.25	616848.8125	1349271	3326960.25	75386.32031	3747468.25	164349.7031	3763482.5	440543.3125	2683980	1656823.125	664277.625	3235523.75	1231011	NaN	2378434	2431676.5	1846916.375	1279269	1970264.75	2653267.75	2952475.25	2128449.75	4629462.5	728830.4375	1457325.75	933373.75	637311	2309650.25	591533.75
A0A075B6I0	IGLV8-61	Homo sapiens	Immunoglobulin lambda variable 8-61	A0A075B6I0	LV861_HUMAN	>sp|A0A075B6I0|LV861_HUMAN Immunoglobulin lambda variable 8-61 OS=Homo sapiens OX=9606 GN=IGLV8-61 PE=3 SV=7	593102.1875	7808.310059	224346.2188	84189.48438	89043.10938	77394.15625	150759.625	121204.9844	143083.1875	272492.0313	401332.5938	62160.59375	110128.0391	277218.7813	33718.26953	232294.5156	117723.9219	150235.75	199939.25	238759.5313	212336.2031	62146.14844	295673.8438	315019.8438	418226.9063	305785.7188	152222.875	72280.19531	145553.8594	149956.5781	136153.8281	201475.3594	129063.0703
A0A075B6I1	IGLV4-60	Homo sapiens	Immunoglobulin lambda variable 4-60	A0A075B6I1	LV460_HUMAN	>sp|A0A075B6I1|LV460_HUMAN Immunoglobulin lambda variable 4-60 OS=Homo sapiens OX=9606 GN=IGLV4-60 PE=3 SV=1	NaN	NaN	NaN	NaN	NaN	NaN	NaN	NaN	NaN	NaN	177.8661652	NaN	303.396698	503.7772217	NaN	NaN	NaN	NaN	NaN	NaN	1241.249268	2332.264404	12076.0918	1279.775146	6068.620117	97.89253998	NaN	NaN	NaN	NaN	NaN	10162.64453	NaN
A0A075B6I7	IGLV5-48	Homo sapiens	Probable non-functional immunoglobulin lambda variable 5-48	A0A075B6I7	LV548_HUMAN	>sp|A0A075B6I7|LV548_HUMAN Probable non-functional immunoglobulin lambda variable 5-48 OS=Homo sapiens OX=9606 GN=IGLV5-48 PE=1 SV=2	NaN	NaN	NaN	149441.5313	25959.48242	NaN	NaN	NaN	38141.42969	36981.16797	5094.185547	NaN	NaN	3881.789551	NaN	NaN	NaN	NaN	NaN	NaN	NaN	NaN	NaN	26512.87109	NaN	NaN	NaN	NaN	NaN	NaN	NaN	NaN	NaN
A0A075B6J9	IGLV2-18	Homo sapiens	Immunoglobulin lambda variable 2-18	A0A075B6J9	LV218_HUMAN	>sp|A0A075B6J9|LV218_HUMAN Immunoglobulin lambda variable 2-18 OS=Homo sapiens OX=9606 GN=IGLV2-18 PE=3 SV=2	311984.3125	NaN	155891.9219	133524.875	110318.1563	37313.09766	NaN	77569.89063	99684.1875	NaN	668117.25	122449.5703	55243.03516	150034.3594	86129.46094	524910.875	NaN	NaN	32819.58594	NaN	29528.66211	314162.0313	53253.62891	480656.4688	253339.4844	88277.17969	72276.84375	43629.66016	49186.15625	37960.28516	13636.03027	126343.8125	141181.1719
A0A075B6K4	IGLV3-10	Homo sapiens	Immunoglobulin lambda variable 3-10	A0A075B6K4	LV310_HUMAN	>sp|A0A075B6K4|LV310_HUMAN Immunoglobulin lambda variable 3-10 OS=Homo sapiens OX=9606 GN=IGLV3-10 PE=3 SV=2	116796.0234	162507.2188	11569.65918	99136.00781	110080.6563	33703.07031	172209.8281	45407.58203	199175.875	247545.2656	104973.3359	192471.625	153709.25	71334.82031	70233.21094	96735.25781	80930.47656	9748.459961	39194.32031	85766.1875	70980.67188	59399.74609	103109.0313	73024.61719	120586.9141	68689.64063	53678.25	25715.43359	54108.99219	95184.17969	44242.04688	125869.4219	99033.97656
A0A075B6K5	IGLV3-9	Homo sapiens	Immunoglobulin lambda variable 3-9	A0A075B6K5	LV39_HUMAN	>sp|A0A075B6K5|LV39_HUMAN Immunoglobulin lambda variable 3-9 OS=Homo sapiens OX=9606 GN=IGLV3-9 PE=3 SV=1	596587.8125	110278.6797	303351.875	343159.5	598525.875	71256.25781	199016.0938	231039.0469	245285.2344	324702.4063	343272.375	100523.3516	276179.25	233647.7031	274513.8438	348090.0625	173254.75	180901.2656	340232.5938	54014.59766	82366.91406	102335.1328	335373.9375	148417.4063	349519.25	284752.0313	339317.5938	85620.84375	174888.3594	145906.4219	165477.7188	331937.5313	61756.74609
A0A075B6P5;P01615	IGKV2-28;IGKV2D-28	Homo sapiens	Immunoglobulin kappa variable 2-28;Immunoglobulin kappa variable 2D-28	A0A075B6P5;P01615	KV228_HUMAN;KVD28_HUMAN	>sp|A0A075B6P5|KV228_HUMAN Immunoglobulin kappa variable 2-28 OS=Homo sapiens OX=9606 GN=IGKV2-28 PE=3 SV=1;>sp|P01615|KVD28_HUMAN Immunoglobulin kappa variable 2D-28 OS=Homo sapiens OX=9606 GN=IGKV2D-28 PE=1 SV=2	131857.2969	117081.6797	93873.51563	55979.9375	131190.6719	78615.73438	307073.0313	191644.875	264993.5625	358361.3438	169780.2344	62944.84766	36282.17969	59001.80469	33586.78125	206276.4063	53665.92188	72993.51563	30476.08789	147444.8125	24065.03906	225529.5156	39827.44141	89017.45313	521035.2188	26863.20508	92991.07813	41714.21875	35923.79688	38331.33984	22694.76563	739839.9375	41852.41406
A0A075B6Q5	IGHV3-64	Homo sapiens	Immunoglobulin heavy variable 3-64	A0A075B6Q5	HV364_HUMAN	>sp|A0A075B6Q5|HV364_HUMAN Immunoglobulin heavy variable 3-64 OS=Homo sapiens OX=9606 GN=IGHV3-64 PE=3 SV=1	107322.8281	62687.1875	164723.7031	325038.3125	248865.0781	126044.7344	503863	244272.4219	328076.7188	154076.0781	296283.8125	243067.4063	232843.9531	89921.44531	56811.22656	52843.1875	156643.2969	125974.8516	113912.2109	214288.3906	39495.23438	103626.8359	122259.1719	148131.6563	89099.03906	120219.7656	110515.6406	95799.78906	89037.625	83914.50781	72776.57031	142887.4219	311944.375
A0A075B6R2	IGHV4-4	Homo sapiens	Immunoglobulin heavy variable 4-4	A0A075B6R2	HV404_HUMAN	>sp|A0A075B6R2|HV404_HUMAN Immunoglobulin heavy variable 4-4 OS=Homo sapiens OX=9606 GN=IGHV4-4 PE=3 SV=2	984028.9375	214122.6563	81310.6875	174098	131381.0156	110939.4219	801326.5	336451.125	298639.3125	125613.0781	345960.625	283539.8125	137151.2969	108708.6719	69404.875	183874.8281	13304.07129	45254.73438	91726.39063	268082.1875	83320.49219	35372.66406	181185.7188	83817.46875	231397.7031	171731.1563	176047.1719	79864.97656	32387.55273	198227.6875	130113.4844	508152.9375	19735.92383
A0A075B6R9;A0A0C4DH68	IGKV2D-24;IGKV2-24	Homo sapiens	Probable non-functional immunoglobulin kappa variable 2D-24;Immunoglobulin kappa variable 2-24	A0A075B6R9;A0A0C4DH68	KVD24_HUMAN;KV224_HUMAN	>sp|A0A075B6R9|KVD24_HUMAN Probable non-functional immunoglobulin kappa variable 2D-24 OS=Homo sapiens OX=9606 GN=IGKV2D-24 PE=1 SV=1;>sp|A0A0C4DH68|KV224_HUMAN Immunoglobulin kappa variable 2-24 OS=Homo sapiens OX=9606 GN=IGKV2-24 PE=3 SV=1	538306.8125	454672.0938	583972.75	156643.1719	292549.5625	373378.1563	640997.1875	771776.5	1340233	1116804.875	946576.4375	472434.2188	285033.0313	267645.4688	129202.4844	406797.1875	407093.7813	550908.1875	149451.5625	494002.3438	370161.8125	518093.4375	242410.6563	321501.8125	467597	310833.1875	411278.6563	349970.9063	239815.9844	199988.9063	285412.5938	487863.1875	350090.1563
A0A075B6S2	IGKV2D-29	Homo sapiens	Immunoglobulin kappa variable 2D-29	A0A075B6S2	KVD29_HUMAN	>sp|A0A075B6S2|KVD29_HUMAN Immunoglobulin kappa variable 2D-29 OS=Homo sapiens OX=9606 GN=IGKV2D-29 PE=3 SV=1	2176820.25	1928165.5	1976951.625	992361.4375	2014304.25	1508565.125	3070907.75	1676254.625	5062802	2279998.75	7375376	2567445.25	1225365.5	1367513.125	762384.125	2488915	1498394.375	1169284.75	666768.0625	2670622.75	894648.0625	1107883.625	1304184.375	1976274	1517698.5	1968859.625	3865592	2006058.5	2400422.75	1751494.75	1029901.75	1421330	1434660.5
A0A075B6S5	IGKV1-27	Homo sapiens	Immunoglobulin kappa variable 1-27	A0A075B6S5	KV127_HUMAN	>sp|A0A075B6S5|KV127_HUMAN Immunoglobulin kappa variable 1-27 OS=Homo sapiens OX=9606 GN=IGKV1-27 PE=3 SV=1	332849.875	84137.25781	73079.07813	17633.2793	208498.8125	27242.76172	173616.9375	118700.6875	124476.9219	81283.67969	83297.32813	48290.32813	82325.38281	133401.9063	56933.65625	144714.1563	34744.19531	75854.19531	66436.55469	110360.4141	100562.7422	61581.89844	25034.67578	66722.89844	46156.27734	42670.34375	82623.98438	56186.21875	62172.3125	50933.21094	20848.81445	82492.21875	NaN
A0A087WSX0	IGLV5-45	Homo sapiens	Immunoglobulin lambda variable 5-45	A0A087WSX0	LV545_HUMAN	>sp|A0A087WSX0|LV545_HUMAN Immunoglobulin lambda variable 5-45 OS=Homo sapiens OX=9606 GN=IGLV5-45 PE=3 SV=1	34612.21094	NaN	173122.0938	25418.79883	74936.48438	5402.171875	66331.02344	18322.85156	43371.92188	2933.815918	81456.92969	50213.50391	14347.01172	11438.79492	13336.72363	NaN	20171.26953	14523.99316	2979.222656	21992.60547	6219.224121	NaN	11048.74512	14631.69824	10795.21191	17149.97461	5569.211914	9369.586914	14593.06543	15832.93652	13146.50781	34495.26953	18261.79883
A0A087WVF3;A0A087WXS9;A0A087X179;A0A087X1G2;A6NDS4;A6NER0;B9A6J9;P0C7X1;Q6DHY5;Q6IPX1;Q8IZP1	TBC1D3D;TBC1D3I;TBC1D3E;TBC1D3K;TBC1D3B;TBC1D3F;TBC1D3L;TBC1D3H;TBC1D3G;TBC1D3C;TBC1D3	Homo sapiens	TBC1 domain family member 3D;TBC1 domain family member 3I;TBC1 domain family member 3E;TBC1 domain family member 3K;TBC1 domain family member 3B;TBC1 domain family member 3F;TBC1 domain family member 3L;TBC1 domain family member 3H;TBC1 domain family member 3G;TBC1 domain family member 3C;TBC1 domain family member 3	A0A087WVF3;A0A087WXS9;A0A087X179;A0A087X1G2;A6NDS4;A6NER0;B9A6J9;P0C7X1;Q6DHY5;Q6IPX1;Q8IZP1	TBC3D_HUMAN;TBC3I_HUMAN;TBC3E_HUMAN;TBC3K_HUMAN;TBC3B_HUMAN;TBC3F_HUMAN;TBC3L_HUMAN;TBC3H_HUMAN;TBC3G_HUMAN;TBC3C_HUMAN;TBC3A_HUMAN	>sp|A0A087WVF3|TBC3D_HUMAN TBC1 domain family member 3D OS=Homo sapiens OX=9606 GN=TBC1D3D PE=2 SV=1;>sp|A0A087WXS9|TBC3I_HUMAN TBC1 domain family member 3I OS=Homo sapiens OX=9606 GN=TBC1D3I PE=3 SV=1;>sp|A0A087X179|TBC3E_HUMAN TBC1 domain family member 3E OS=Homo sapiens OX=9606 GN=TBC1D3E PE=2 SV=1;>sp|A0A087X1G2|TBC3K_HUMAN TBC1 domain family member 3K OS=Homo sapiens OX=9606 GN=TBC1D3K PE=3 …	852.5428467	NaN	NaN	NaN	4313.832031	NaN	NaN	NaN	NaN	NaN	NaN	NaN	NaN	1579.60083	NaN	NaN	NaN	941.6421509	NaN	NaN	NaN	NaN	NaN	NaN	NaN	NaN	NaN	NaN	NaN	NaN	1569.715088	NaN	NaN
A0A087WW87;P01614	IGKV2-40;IGKV2D-40	Homo sapiens	Immunoglobulin kappa variable 2-40;Immunoglobulin kappa variable 2D-40	A0A087WW87;P01614	KV240_HUMAN;KVD40_HUMAN	>sp|A0A087WW87|KV240_HUMAN Immunoglobulin kappa variable 2-40 OS=Homo sapiens OX=9606 GN=IGKV2-40 PE=3 SV=2;>sp|P01614|KVD40_HUMAN Immunoglobulin kappa variable 2D-40 OS=Homo sapiens OX=9606 GN=IGKV2D-40 PE=1 SV=2	62422.96484	NaN	NaN	15810.12695	5869.705566	NaN	28467.75391	7366.054688	NaN	NaN	NaN	9171.571289	22701.54297	12538.72363	NaN	NaN	NaN	30070.70117	NaN	NaN	5099.745605	NaN	51717.25391	45364.60156	49523.38281	16730.88867	29099.57422	14502.19434	49066.64453	77356.85156	NaN	335734.4063	NaN
A0A0A0MS14	IGHV1-45	Homo sapiens	Immunoglobulin heavy variable 1-45	A0A0A0MS14	HV145_HUMAN	>sp|A0A0A0MS14|HV145_HUMAN Immunoglobulin heavy variable 1-45 OS=Homo sapiens OX=9606 GN=IGHV1-45 PE=3 SV=1	59255.47656	8258.223633	13694.10059	39132.81641	26971.12891	4458.851563	12212.77051	12735.05469	NaN	17797.38477	NaN	6141.791504	20771.17188	11185.16016	7531.774414	24579.51367	21149.35742	12859.10449	NaN	73261.80469	47799.85156	28020.56445	27194.77734	31486.55273	28783.49023	42701.79297	90418.30469	28883.70508	12056.50781	27770.65234	21317.07617	89675.47656	8283.84668
A0A0A0MS15	IGHV3-49	Homo sapiens	Immunoglobulin heavy variable 3-49	A0A0A0MS15	HV349_HUMAN	>sp|A0A0A0MS15|HV349_HUMAN Immunoglobulin heavy variable 3-49 OS=Homo sapiens OX=9606 GN=IGHV3-49 PE=3 SV=1	953132.5625	224705	212077.625	272936	426822.0625	271334.9063	336629.625	208279.3281	854045.5	457968.5	476609.6875	209573.3438	125662.5	301617.4063	227618.3594	405390	80769.53125	305442.3438	154871.25	187916.4375	322921.5313	121085.4453	277881.5	488999.75	236815.0313	383570.9375	394808.0938	413723	212297.6719	723692.75	329632.875	422820.0938	317481.5938
A0A0A0MT36	IGKV6D-21	Homo sapiens	Immunoglobulin kappa variable 6D-21	A0A0A0MT36	KVD21_HUMAN	>sp|A0A0A0MT36|KVD21_HUMAN Immunoglobulin kappa variable 6D-21 OS=Homo sapiens OX=9606 GN=IGKV6D-21 PE=3 SV=1	16860.83789	100127.8125	115118.2891	29096.99219	114017.7578	13876.6084	NaN	37360.64844	124547.9688	67973.26563	177628.25	20932.89258	42447.53125	32626.32227	3615.262695	77194.46875	35094.32031	20814.79688	22023.63867	101487.9531	16908.54102	26913.50977	94708.57813	88284.24219	58726.4375	21502.36523	85450.83594	28545.95117	44347.76563	26805.96289	13126.60059	83502.29688	38063.85938
A0A0B4J1U3	IGLV1-36	Homo sapiens	Immunoglobulin lambda variable 1-36	A0A0B4J1U3	LV136_HUMAN	>sp|A0A0B4J1U3|LV136_HUMAN Immunoglobulin lambda variable 1-36 OS=Homo sapiens OX=9606 GN=IGLV1-36 PE=1 SV=5	NaN	17789.48047	38568.01172	30770.22852	73589.13281	89894.49219	NaN	NaN	NaN	NaN	NaN	16188.72949	NaN	16671.05273	34488.42188	NaN	NaN	16328.36719	10715.62891	NaN	NaN	28093.125	NaN	46462.87109	42111.50781	NaN	31437.23047	21040.26172	NaN	29560.44727	29650.72852	33178.92969	NaN
A0A0B4J1U7	IGHV6-1	Homo sapiens	Immunoglobulin heavy variable 6-1	A0A0B4J1U7	HV601_HUMAN	>sp|A0A0B4J1U7|HV601_HUMAN Immunoglobulin heavy variable 6-1 OS=Homo sapiens OX=9606 GN=IGHV6-1 PE=3 SV=1	490906.8438	328386.8125	576549.0625	234576.75	485275.5625	177146.1406	334922.3125	295407.6563	924283.5625	280197.4688	786796.5	1257011.125	288075.9688	293605.2813	97200.42188	478317.5938	391787.8438	261688.6875	200126.3438	711078.125	250282.0313	290657.5313	349256.0938	423022.1875	208478.5781	258141.5625	533284.1875	338829.5938	256426.5	363075.3125	212541.2969	315435.5	56165.92578
A0A0B4J1V0	IGHV3-15	Homo sapiens	Immunoglobulin heavy variable 3-15	A0A0B4J1V0	HV315_HUMAN	>sp|A0A0B4J1V0|HV315_HUMAN Immunoglobulin heavy variable 3-15 OS=Homo sapiens OX=9606 GN=IGHV3-15 PE=3 SV=1	166759.3906	67355.28906	155137.9531	51077.57813	79171.02344	38280.79297	85076.75	57130.8125	146658.7656	94540.82031	225666.6563	93037.80469	42894.91797	77558.13281	50584.4375	78610.85156	31766.52344	71119.95313	17043.31055	73423.88281	49448.21875	96544.21094	117622.4531	94472.14844	110071.0078	185148.3906	149657.0781	105231.1953	56947.38281	179226.5156	37984.42969	133319.6563	59710.1875
A0A0B4J1V2	IGHV2-26	Homo sapiens	Immunoglobulin heavy variable 2-26	A0A0B4J1V2	HV226_HUMAN	>sp|A0A0B4J1V2|HV226_HUMAN Immunoglobulin heavy variable 2-26 OS=Homo sapiens OX=9606 GN=IGHV2-26 PE=3 SV=1	57617.96484	7523.290527	16495.41211	39320.96094	5266.380371	12933.43164	33148.05469	53623.01172	126885.5547	42741.13672	71871.17969	NaN	105544.9453	26907.04883	19149.51563	NaN	25036.6875	13680.11426	17373.41211	NaN	9281.243164	89770.14063	124214.8203	34793.67188	66128.8125	29979.10742	84751.78125	18299.88867	56231.72266	33621.19531	9723.780273	76254.07813	13926.18555
A0A0B4J1V6	IGHV3-73	Homo sapiens	Immunoglobulin heavy variable 3-73	A0A0B4J1V6	HV373_HUMAN	>sp|A0A0B4J1V6|HV373_HUMAN Immunoglobulin heavy variable 3-73 OS=Homo sapiens OX=9606 GN=IGHV3-73 PE=3 SV=1	630004.375	1190822.625	898209.4375	460468.1563	679613.0625	587699.0625	1174028.75	583835.1875	3256070	1422027.5	1858180.625	540967.3125	710658.125	710609.6875	363139.5625	723613.125	695584.375	505869.7813	379248.375	601026.375	323736.9375	651638	841592.625	516044.2813	1324894.75	1023818	804033.5625	816854.8125	790333.375	923187.125	420970.9688	983856.375	902014.125
A0A0B4J1X5	IGHV3-74	Homo sapiens	Immunoglobulin heavy variable 3-74	A0A0B4J1X5	HV374_HUMAN	>sp|A0A0B4J1X5|HV374_HUMAN Immunoglobulin heavy variable 3-74 OS=Homo sapiens OX=9606 GN=IGHV3-74 PE=3 SV=1	2640553.25	1216238.125	1787348.25	493970.0313	921070.25	306096.8125	2338001.5	571380.3125	1986418.125	898944.75	2906494.25	1439156.125	571836.4375	809803.8125	307608.6875	1114922.5	568730.0625	649476.8125	350308.875	764611	415741.0938	263173.4063	1265710.875	1004067.125	1189680.75	1199932	1222226.375	651124.75	1356212.875	429743.1875	422527.1875	579134.9375	432332
A0A0B4J1X8	IGHV3-43	Homo sapiens	Immunoglobulin heavy variable 3-43	A0A0B4J1X8	HV343_HUMAN	>sp|A0A0B4J1X8|HV343_HUMAN Immunoglobulin heavy variable 3-43 OS=Homo sapiens OX=9606 GN=IGHV3-43 PE=3 SV=1	105180.9688	58799.30078	43175	33462.63281	65187.48438	8304.555664	95477.11719	28866.6582	205976.9063	23311.35938	130643.6016	138322.1094	55723.58203	72429.78906	10609.18457	85275.0625	85964.17188	16565.14453	6378.118652	58418.19141	181931.1563	114351.9531	57153.12109	57500.69531	40620.73828	125749.6016	139756.0938	90413.83594	86005.04688	62288.16016	79606.49219	221741.9375	81706.19531
A0A0B4J1Y8	IGLV9-49	Homo sapiens	Immunoglobulin lambda variable 9-49	A0A0B4J1Y8	LV949_HUMAN	>sp|A0A0B4J1Y8|LV949_HUMAN Immunoglobulin lambda variable 9-49 OS=Homo sapiens OX=9606 GN=IGLV9-49 PE=1 SV=1	1274365.125	22142.79688	80116.82031	34980.29688	81861.60156	39310.33594	83395.75781	18733.01758	35982.75391	77118.69531	67099.8125	112139.0234	18063.90234	41797.98047	21558.68555	72370.80469	62106.96094	247151.2813	NaN	209579.9688	21449.8125	NaN	84440.75781	31681.78125	189885.25	428833.7813	62878.54688	21785.10352	73542.46875	23487.01758	68687.78906	101878.2891	28957.87305
A0A0B4J1Y9	IGHV3-72	Homo sapiens	Immunoglobulin heavy variable 3-72	A0A0B4J1Y9	HV372_HUMAN	>sp|A0A0B4J1Y9|HV372_HUMAN Immunoglobulin heavy variable 3-72 OS=Homo sapiens OX=9606 GN=IGHV3-72 PE=3 SV=1	124620.0234	68350.79688	112806.0547	72889.55469	183288.8125	45087.98828	189491.7188	109376.2813	402972.6563	209462.1406	427608.2813	105340.1797	287974.1563	146892.8906	99992.59375	559100.1875	118787.0938	64546.66406	157960.7813	261324.3594	180610.5313	160627.0469	272106.0313	227992.3906	198387.0938	202852.3594	219299.7813	117173.0156	180569.2188	159742.5156	65014.5625	284295.7188	112191.5625
A0A0B4J2D9;P0DP09	IGKV1D-13;IGKV1-13	Homo sapiens	Immunoglobulin kappa variable 1D-13;Immunoglobulin kappa variable 1-13	A0A0B4J2D9;P0DP09	KVD13_HUMAN;KV113_HUMAN	>sp|A0A0B4J2D9|KVD13_HUMAN Immunoglobulin kappa variable 1D-13 OS=Homo sapiens OX=9606 GN=IGKV1D-13 PE=3 SV=1;>sp|P0DP09|KV113_HUMAN Immunoglobulin kappa variable 1-13 OS=Homo sapiens OX=9606 GN=IGKV1-13 PE=3 SV=1	27953.43359	46672.95703	NaN	27536.75	15025.33398	7002.544922	179312.1094	8759.447266	302851.7188	50780.94922	120407.8594	89747.24219	23030.01758	68258.0625	26281.98828	53759.85938	NaN	83970.14844	17115.40625	NaN	56144.05078	42416.52734	NaN	38467.64844	30877.31055	4962.049316	132414.0313	61617.19531	37831.57422	18817.68359	NaN	76178.13281	133748.9844
A0A0C4DH25	IGKV3D-20	Homo sapiens	Immunoglobulin kappa variable 3D-20	A0A0C4DH25	KVD20_HUMAN	>sp|A0A0C4DH25|KVD20_HUMAN Immunoglobulin kappa variable 3D-20 OS=Homo sapiens OX=9606 GN=IGKV3D-20 PE=3 SV=1	1177358.25	729172.875	1109971.875	476266.9063	1318778.875	397244.9688	755969.5	961990.4375	2234649.5	1294249.625	2468967	820827.9375	759007.75	1138859.625	579807	1242066.625	731091.625	775108.25	595019.25	1281184.375	1557077.875	437758	1273685.75	1042851.688	1902321.5	1216834.5	3530107	882742.1875	1023185.5	1035481.188	512576.4375	1905564	1139898.25
A0A0C4DH31	IGHV1-18	Homo sapiens	Immunoglobulin heavy variable 1-18	A0A0C4DH31	HV118_HUMAN	>sp|A0A0C4DH31|HV118_HUMAN Immunoglobulin heavy variable 1-18 OS=Homo sapiens OX=9606 GN=IGHV1-18 PE=3 SV=1	159325.625	40456.8125	36681.41797	40689.08594	49306.04688	9494.774414	109373.4375	23526.45898	140649.5781	44851.44531	1.952084541	21758.60352	25522.91211	34549.81641	23743.41797	NaN	36903.99609	37304.42969	NaN	35968.46484	34326.75	32310.18945	108631.75	84079.96094	66429.85156	68811.96094	176434.4844	104368.125	141329.5	117549.5234	92134.40625	44691.14844	74285.78906
A0A0C4DH32	IGHV3-20	Homo sapiens	Immunoglobulin heavy variable 3-20	A0A0C4DH32	HV320_HUMAN	>sp|A0A0C4DH32|HV320_HUMAN Immunoglobulin heavy variable 3-20 OS=Homo sapiens OX=9606 GN=IGHV3-20 PE=3 SV=2	16486.5293	8346.195313	4995.527344	7000.583008	19274.26172	NaN	37133.19531	43754.48438	77957.64063	NaN	130387.3281	3709.89209	8281.956055	17214.50195	NaN	NaN	15371.90332	11498.78223	NaN	13027.10938	NaN	NaN	30712.13672	39322.82813	34559.52344	NaN	NaN	6219.618652	NaN	15464.87402	12526.60059	NaN	NaN
A0A0C4DH33	IGHV1-24	Homo sapiens	Immunoglobulin heavy variable 1-24	A0A0C4DH33	HV124_HUMAN	>sp|A0A0C4DH33|HV124_HUMAN Immunoglobulin heavy variable 1-24 OS=Homo sapiens OX=9606 GN=IGHV1-24 PE=3 SV=1	35219.97656	NaN	4317.194824	21501.68945	14649.18652	NaN	NaN	NaN	NaN	NaN	NaN	13853.82129	NaN	46455.29297	26187.3457	NaN	NaN	NaN	NaN	NaN	NaN	NaN	18330.54688	NaN	NaN	4224.48877	58743.26953	5502.960938	NaN	25817.79297	24435.7168	NaN	NaN
A0A0C4DH34	IGHV4-28	Homo sapiens	Immunoglobulin heavy variable 4-28	A0A0C4DH34	HV428_HUMAN	>sp|A0A0C4DH34|HV428_HUMAN Immunoglobulin heavy variable 4-28 OS=Homo sapiens OX=9606 GN=IGHV4-28 PE=3 SV=1	170900.4219	89995.05469	64627.68359	58936.78125	120629.7266	89780.49219	83166.71094	170023.75	417510.4688	358593.75	134865.9844	87803.99219	147910.9375	114120.1953	29562.25586	134544.6875	79123.46094	92387.58594	64452.42969	42825.46875	75863.0625	135533.6563	151160.875	179408.5313	184164.9375	120270.8828	251311.9531	104942.7734	224739.4219	108653.3359	113673.0859	287037.25	221888.5
A0A0C4DH35	IGHV3-35	Homo sapiens	Probable non-functional immunoglobulin heavy variable 3-35	A0A0C4DH35	HV335_HUMAN	>sp|A0A0C4DH35|HV335_HUMAN Probable non-functional immunoglobulin heavy variable 3-35 OS=Homo sapiens OX=9606 GN=IGHV3-35 PE=1 SV=1	267885.8125	198285.9531	355975	170307.9531	321617.125	247030.4688	146175.625	163235.8125	290945.125	239539.0625	638808.75	264170.3125	313171.4375	386778.6875	124177.625	1118445.375	177927.8906	224666.4531	129686.2734	131594.8281	130648.7109	193784.9375	350561.2188	254808.4063	400038.3438	357172.3125	470660.6875	292935.75	367766.0938	238332.1875	111770.4297	419250.9063	344471.1875
A0A0C4DH36	IGHV3-38	Homo sapiens	Probable non-functional immunoglobulin heavy variable 3-38	A0A0C4DH36	HV338_HUMAN	>sp|A0A0C4DH36|HV338_HUMAN Probable non-functional immunoglobulin heavy variable 3-38 OS=Homo sapiens OX=9606 GN=IGHV3-38 PE=1 SV=1	810159.0625	123002.4766	161165.6094	134461.375	121625.7344	51072.24219	179429.2344	134595.8594	329570.25	261307.4375	151659.0313	142562.25	197896.8438	118836.6641	68082.23438	121390.5469	101593.4609	98315.59375	70147.61719	241299.75	66289.63281	65425.14453	69131.99219	107009.4063	46178.26953	207080.7656	87807.08594	75558.42188	116984.5234	79224.1875	63871.59375	87607.36719	247307.125
A0A0C4DH38	IGHV5-51	Homo sapiens	Immunoglobulin heavy variable 5-51	A0A0C4DH38	HV551_HUMAN	>sp|A0A0C4DH38|HV551_HUMAN Immunoglobulin heavy variable 5-51 OS=Homo sapiens OX=9606 GN=IGHV5-51 PE=3 SV=1	217099.7813	105913.2109	108434.0078	187484.9531	195109.9063	82765.89063	213407.7031	85197.46094	264379.9688	163936.0469	175516.3125	74853.78125	166765.4688	136916.0625	105057.1484	140908.9063	117265.8281	174427.3906	118976.5859	118505.8516	105438.625	155076.625	378016.9375	143911.6406	176713.2344	189692.7813	228431.6875	127345.9297	134883.2344	273057.25	127531.7031	180212.9219	215277.2656
A0A0C4DH39	IGHV1-58	Homo sapiens	Immunoglobulin heavy variable 1-58	A0A0C4DH39	HV158_HUMAN	>sp|A0A0C4DH39|HV158_HUMAN Immunoglobulin heavy variable 1-58 OS=Homo sapiens OX=9606 GN=IGHV1-58 PE=3 SV=1	36527.0625	NaN	53640.03516	NaN	78839.61719	17437.62305	NaN	NaN	192846.4688	NaN	164265.1875	NaN	NaN	19149.1582	NaN	NaN	49189.14063	NaN	NaN	NaN	NaN	NaN	NaN	NaN	NaN	19278.05859	NaN	NaN	223585.625	NaN	NaN	64799.27344	NaN
A0A0C4DH43	IGHV2-70D	Homo sapiens	Immunoglobulin heavy variable 2-70D	A0A0C4DH43	HV70D_HUMAN	>sp|A0A0C4DH43|HV70D_HUMAN Immunoglobulin heavy variable 2-70D OS=Homo sapiens OX=9606 GN=IGHV2-70D PE=3 SV=1	182608.2031	188762.1563	696745.625	169069.9219	333488.625	60810.125	353111.5313	282946.375	1016190.125	482287.0625	277988	217320.0625	197934.3906	287674.5313	382971.6875	684030.3125	153204.3125	345506.6875	243813.25	241795.625	131064.5625	66454.76563	17727.30859	NaN	356286.7188	131112	536737.8125	111465.9922	178374.875	58623.83203	87025.22656	147289.3125	897892.375
A0A0C4DH67	IGKV1-8	Homo sapiens	Immunoglobulin kappa variable 1-8	A0A0C4DH67	KV108_HUMAN	>sp|A0A0C4DH67|KV108_HUMAN Immunoglobulin kappa variable 1-8 OS=Homo sapiens OX=9606 GN=IGKV1-8 PE=3 SV=1	320872.7813	161901.4219	311004.875	118478.1016	226790.6406	68037.8125	425408.6875	174528.2813	129716.4531	306416.2188	435939.0938	289987.9063	255616.6406	225000.9844	112116.5469	157869.1563	95425.84375	187458.8438	104919.6328	83093.25781	165991.4688	156243.1719	155557.3438	141011.7813	260075.5938	178524.5625	316060.4688	163317.9844	191259.4375	128159.3047	62477.17188	400773.7188	122777.9531
A0A0C4DH73;P01611	IGKV1-12;IGKV1D-12	Homo sapiens	Immunoglobulin kappa variable 1-12;Immunoglobulin kappa variable 1D-12	A0A0C4DH73;P01611	KV112_HUMAN;KVD12_HUMAN	>sp|A0A0C4DH73|KV112_HUMAN Immunoglobulin kappa variable 1-12 OS=Homo sapiens OX=9606 GN=IGKV1-12 PE=3 SV=1;>sp|P01611|KVD12_HUMAN Immunoglobulin kappa variable 1D-12 OS=Homo sapiens OX=9606 GN=IGKV1D-12 PE=1 SV=2	407028.625	119822.8125	195145.4375	44557.41016	355848.3438	98301.32813	155832.7188	218309.25	131683.4688	114180.1563	301587	65323.85938	91168.10156	58893.28125	90297.71094	168269.0313	136133.5469	104940.3594	113988.8594	106486.0078	114095.8125	165090.5938	207884.375	180383.4219	142683.5469	148104.1563	139638.1875	122840.6953	106037.2031	150211.8281	60116.79297	193069.4375	38276.375
A0A0G2JS06	IGLV5-39	Homo sapiens	Immunoglobulin lambda variable 5-39	A0A0G2JS06	LV539_HUMAN	>sp|A0A0G2JS06|LV539_HUMAN Immunoglobulin lambda variable 5-39 OS=Homo sapiens OX=9606 GN=IGLV5-39 PE=3 SV=1	74229.85938	26254.75391	14313.68066	22413.17383	80558.63281	NaN	NaN	NaN	NaN	NaN	62429.74609	70114.10938	71966.45313	53528.25781	9381.041016	30022.69727	41045.59766	29352.96094	NaN	72639.14063	13415.31543	NaN	71998.60938	NaN	39293.98438	79415.67188	24047.68945	13018.69824	17749.2793	24369.5293	48610.44531	26376.63672	22861.2793
A0A0J9YX35	IGHV3-64D	Homo sapiens	Immunoglobulin heavy variable 3-64D	A0A0J9YX35	HV64D_HUMAN	>sp|A0A0J9YX35|HV64D_HUMAN Immunoglobulin heavy variable 3-64D OS=Homo sapiens OX=9606 GN=IGHV3-64D PE=3 SV=1	881342.3125	166318.3906	348427.1563	50389.00781	396193.3125	73559.76563	161878.1406	100089.2266	124391.8281	276804.1563	425047.75	153579.7969	162374.4219	105708.9063	63935.13281	99878.67188	103724.8438	156808.2031	108225.4844	206714.625	93822.59375	310767.8125	313260.8438	192545.4531	229502.5469	197676.2969	335379.5313	81654.5	187016.4219	186442.3906	24333.37891	289496.9063	79361.41406
A0A0J9YXX1	IGHV5-10-1	Homo sapiens	Immunoglobulin heavy variable 5-10-1	A0A0J9YXX1	HV5X1_HUMAN	>sp|A0A0J9YXX1|HV5X1_HUMAN Immunoglobulin heavy variable 5-10-1 OS=Homo sapiens OX=9606 GN=IGHV5-10-1 PE=3 SV=1	255722.1094	186250.1875	113562.7734	83063.3125	65476.71484	63113.36328	NaN	115957.2266	547112.4375	444895.25	185564.7969	87134.0625	277204.8438	75475.15625	123986.6172	129089.5391	5989.097168	249647.1875	125608.2109	106854.5781	185187.9688	205651.3438	540520.8125	335915.9375	455778.4375	17231.29102	45496.98047	17436.75781	37670.49219	480552.25	114195.3438	609834.875	586442.4375
A0A1B0GV96	CHD9NB	Homo sapiens	CHD9 neighbor protein	A0A1B0GV96	CHD9N_HUMAN	>sp|A0A1B0GV96|CHD9N_HUMAN CHD9 neighbor protein OS=Homo sapiens OX=9606 GN=CHD9NB PE=4 SV=1	25786.19922	8313.757813	8539.402344	30863.26367	27580.16211	9477.798828	NaN	7960.546875	27254.71094	30569.83398	NaN	18165.10938	4114.179688	11408.88477	8666.149414	53127.62109	8784.614258	3537.028564	27187.63281	11802.93945	3524.306885	33177.75781	27854.00781	8365.113281	39368.33594	26652.02539	34679.52344	6908.999512	11017.91211	3682.185547	5567.38623	19324.03516	21942.30664
A0AVF1	IFT56	Homo sapiens	Intraflagellar transport protein 56	A0AVF1	IFT56_HUMAN	>sp|A0AVF1|IFT56_HUMAN Intraflagellar transport protein 56 OS=Homo sapiens OX=9606 GN=IFT56 PE=1 SV=1	3496.700928	NaN	NaN	8007.486816	6428.616211	1752.10022	NaN	NaN	NaN	5624.162598	NaN	NaN	2884.76123	NaN	NaN	NaN	6724.875488	NaN	NaN	NaN	NaN	2278.150391	5656.273438	NaN	NaN	3708.622559	3111.247559	NaN	3458.248291	4150.937988	NaN	25274.67383	NaN
A0AVT1	UBA6	Homo sapiens	Ubiquitin-like modifier-activating enzyme 6	A0AVT1	UBA6_HUMAN	>sp|A0AVT1|UBA6_HUMAN Ubiquitin-like modifier-activating enzyme 6 OS=Homo sapiens OX=9606 GN=UBA6 PE=1 SV=1	1480.903442	3678.977539	3742.736816	2634.279297	NaN	18378.03711	NaN	NaN	NaN	NaN	NaN	3135.874756	931.3319702	737.8262939	NaN	NaN	NaN	NaN	4428.10498	NaN	2039.310547	2081.846924	1180.526123	3809.757813	1765.770386	1203.304077	NaN	NaN	NaN	NaN	NaN	1823.825195	NaN
A0M8Q6	IGLC7	Homo sapiens	Immunoglobulin lambda constant 7	A0M8Q6	IGLC7_HUMAN	>sp|A0M8Q6|IGLC7_HUMAN Immunoglobulin lambda constant 7 OS=Homo sapiens OX=9606 GN=IGLC7 PE=1 SV=3	358303	42180.52344	124812.3828	19144.42578	37222.75391	35280.625	33757.41797	43061.92969	NaN	32739.85156	69580.94531	16102.42773	52923.52344	74617.17969	52626.51953	47901.125	19712.90039	49138.30469	26837.41992	10455.31641	72722.74219	7075.895508	54872.40625	41501.51953	66268.70313	96586.5625	135355.3125	49580.47266	29547.62695	24532.86914	21835.67578	35755.96875	36051.41016
A2VCK2	DCDC2B	Homo sapiens	Doublecortin domain-containing protein 2B	A2VCK2	DCD2B_HUMAN	>sp|A2VCK2|DCD2B_HUMAN Doublecortin domain-containing protein 2B OS=Homo sapiens OX=9606 GN=DCDC2B PE=1 SV=1	NaN	NaN	NaN	NaN	9747.43457	NaN	NaN	2944.156738	NaN	3225.051025	NaN	NaN	3105.307617	12160.06445	NaN	11145.5957	2618.789551	NaN	5587.208496	NaN	NaN	5564.203613	9532.394531	NaN	NaN	8622.474609	8033.491699	NaN	6373.750977	NaN	NaN	4454.471191	NaN
A5A3E0	POTEF	Homo sapiens	POTE ankyrin domain family member F	A5A3E0	POTEF_HUMAN	>sp|A5A3E0|POTEF_HUMAN POTE ankyrin domain family member F OS=Homo sapiens OX=9606 GN=POTEF PE=1 SV=2	263652.875	125783.375	139047.9688	85228.57031	230345.4219	87600.86719	195698.0313	NaN	551041.25	104324.2422	149163.5781	121105.0469	106198.6563	175413.0625	193949.9531	167533.8438	90492.21875	49586.92188	202188.7188	94551.86719	128709.3281	135743.3125	227789.7344	143669.3594	164820.1875	127415.5469	183768.5781	98534.625	193311.2969	58350.67578	95137.71875	159544.6875	34732.46875
A5D8V7	ODAD3	Homo sapiens	Outer dynein arm-docking complex subunit 3	A5D8V7	ODAD3_HUMAN	>sp|A5D8V7|ODAD3_HUMAN Outer dynein arm-docking complex subunit 3 OS=Homo sapiens OX=9606 GN=ODAD3 PE=1 SV=1	1873.775024	NaN	787.8407593	NaN	5389.111816	NaN	NaN	NaN	NaN	NaN	NaN	13212.54102	NaN	1.372457623	NaN	NaN	NaN	NaN	2737.888184	NaN	NaN	NaN	8892.478516	NaN	NaN	NaN	6943.430176	NaN	3621.732666	NaN	NaN	NaN	NaN
A6H8M9	CDHR4	Homo sapiens	Cadherin-related family member 4	A6H8M9	CDHR4_HUMAN	>sp|A6H8M9|CDHR4_HUMAN Cadherin-related family member 4 OS=Homo sapiens OX=9606 GN=CDHR4 PE=2 SV=1	17019.29492	NaN	14858.54297	23340.91211	83564.24219	5481.393555	NaN	NaN	14052.39746	16241.80371	NaN	7451.458496	9071.96582	7673.491211	NaN	NaN	17017.40625	NaN	8532.075195	NaN	1640.733643	22001.64258	51151.17188	NaN	14636.10254	11786.91113	21906.0332	3201.62207	16382.5918	NaN	6639.408691	11298.61035	10275.33789
A6NC98	CCDC88B	Homo sapiens	Coiled-coil domain-containing protein 88B	A6NC98	CC88B_HUMAN	>sp|A6NC98|CC88B_HUMAN Coiled-coil domain-containing protein 88B OS=Homo sapiens OX=9606 GN=CCDC88B PE=1 SV=1	9519.640625	50166.20313	5692.261719	5902.231934	NaN	9277.65918	NaN	9524.115234	12539.41211	NaN	4877.061523	5553.694824	141.6279755	2580.555908	6516.835449	NaN	15673.01172	24489.29102	17477.55078	NaN	7022.040039	NaN	4109.13916	NaN	NaN	NaN	NaN	2663.244385	3645.130615	NaN	4005.786377	1465.282349	NaN
A6NDG6	PGP	Homo sapiens	Glycerol-3-phosphate phosphatase	A6NDG6	PGP_HUMAN	>sp|A6NDG6|PGP_HUMAN Glycerol-3-phosphate phosphatase OS=Homo sapiens OX=9606 GN=PGP PE=1 SV=1	32291.08594	115126.5781	55391.55078	41669.25781	11753.17578	80699.64063	200275.3438	53918.75391	52987.82813	28961.91992	21932.78906	30909.32617	48466.46484	20258.73242	59147.60938	NaN	48869.56641	64129.60156	27887.39453	39365.00391	24213.625	22136.77148	27706.58398	35840.76172	14407.78516	13423.43555	14280.25879	52163.80859	17434.86523	59123.26172	83916.30469	10625.20313	37746.67969
A6NHR9	SMCHD1	Homo sapiens	Structural maintenance of chromosomes flexible hinge domain-containing protein 1	A6NHR9	SMHD1_HUMAN	>sp|A6NHR9|SMHD1_HUMAN Structural maintenance of chromosomes flexible hinge domain-containing protein 1 OS=Homo sapiens OX=9606 GN=SMCHD1 PE=1 SV=2	4745.757324	11978.9668	1745.129517	4451.000977	NaN	13059.95313	NaN	6536.231445	NaN	NaN	3662.949951	10073.0957	7378.88916	NaN	11040.90527	NaN	11733.5	15220.63867	7179.920898	3117.456055	3775.342285	NaN	NaN	NaN	4860.700684	2645.967041	NaN	9031.410156	4531.635742	10194.12109	10125.28516	NaN	12847.55859
A6NMZ2	SNTN	Homo sapiens	Sentan	A6NMZ2	SNTAN_HUMAN	>sp|A6NMZ2|SNTAN_HUMAN Sentan OS=Homo sapiens OX=9606 GN=SNTN PE=2 SV=1	2355.870117	NaN	4791.3125	NaN	26994.83008	NaN	NaN	4618.196289	NaN	1683.914185	NaN	NaN	634.0302124	2398.662354	NaN	NaN	NaN	NaN	NaN	910.8284912	NaN	1887.806396	11787.85059	NaN	6224.264648	3051.132324	11522.9707	NaN	4379.645996	239.4723969	1729.210083	NaN	2822.576904
A8K2U0	A2ML1	Homo sapiens	Alpha-2-macroglobulin-like protein 1	A8K2U0	A2ML1_HUMAN	>sp|A8K2U0|A2ML1_HUMAN Alpha-2-macroglobulin-like protein 1 OS=Homo sapiens OX=9606 GN=A2ML1 PE=1 SV=3	59543.92188	37740.31641	107877.2813	8441.735352	58905.38672	53195.58594	62614.22656	25045.80273	NaN	7934.927734	165808.375	216392.6563	31634.42969	46119.24219	15829.3916	107332.3594	21589.50195	33729.83984	21981.77734	23219.35938	14273.89844	23169.875	179595.0469	48371.1875	40341.96484	102519.9766	34625.32813	48294.73438	82136.82813	11004.07129	100174.3984	68761.50781	15898.19629
A8K7I4	CLCA1	Homo sapiens	Calcium-activated chloride channel regulator 1	A8K7I4	CLCA1_HUMAN	>sp|A8K7I4|CLCA1_HUMAN Calcium-activated chloride channel regulator 1 OS=Homo sapiens OX=9606 GN=CLCA1 PE=1 SV=3	1971.896362	NaN	NaN	9840.635742	1392.079468	NaN	NaN	NaN	NaN	NaN	NaN	NaN	4223.505371	NaN	12999.35547	NaN	NaN	NaN	NaN	NaN	NaN	NaN	16974.59766	NaN	NaN	15291.00488	11454.69824	NaN	NaN	5458.586914	NaN	NaN	NaN
A8MWD9;P62308	SNRPGP15;SNRPG	Homo sapiens	Putative small nuclear ribonucleoprotein G-like protein 15;Small nuclear ribonucleoprotein G	A8MWD9;P62308	RUXGL_HUMAN;RUXG_HUMAN	>sp|A8MWD9|RUXGL_HUMAN Putative small nuclear ribonucleoprotein G-like protein 15 OS=Homo sapiens OX=9606 GN=SNRPGP15 PE=5 SV=2;>sp|P62308|RUXG_HUMAN Small nuclear ribonucleoprotein G OS=Homo sapiens OX=9606 GN=SNRPG PE=1 SV=1	30438.55664	9760.782227	NaN	23019.29102	NaN	29606.48633	NaN	NaN	NaN	11591.31738	NaN	19589.24609	4951.882324	3647.815674	18461.23438	NaN	NaN	25832.77734	NaN	NaN	9329.311523	9518.578125	1069.258911	40074.80859	NaN	10465.3623	NaN	36021.07031	NaN	8630.799805	34097.17969	8117.352539	33814.60547
A8MYP8	CIMAP1B	Homo sapiens	Ciliary microtubule associated protein 1B	A8MYP8	CMA1B_HUMAN	>sp|A8MYP8|CMA1B_HUMAN Ciliary microtubule associated protein 1B OS=Homo sapiens OX=9606 GN=CIMAP1B PE=1 SV=1	41046.79297	NaN	20494.66602	10026.31543	59738.17188	NaN	NaN	6502.536621	21242.90234	10891.68262	2326.236328	9229.006836	6630.586426	22692.48828	NaN	32544.72461	5787.653809	NaN	39434.16797	NaN	8066.469727	9293.9375	25849.97656	NaN	15076.88477	17601.625	19926.57422	NaN	13647.59375	2556.282227	8458.334961	12476.12598	NaN
B0I1T2	MYO1G	Homo sapiens	Unconventional myosin-Ig	B0I1T2	MYO1G_HUMAN	>sp|B0I1T2|MYO1G_HUMAN Unconventional myosin-Ig OS=Homo sapiens OX=9606 GN=MYO1G PE=1 SV=2	5725.563477	16952.60547	11749.67285	9306.260742	6896.080078	21348.89844	10873.20215	12594.25293	13647.11621	16471.28125	NaN	10715.9541	9824.416992	11277.49609	NaN	27621.39063	7637.79541	13806.00977	NaN	11282.63086	9270.088867	10948.29883	8226.140625	4561.26416	6004.250488	9525.953125	11986.7666	7234.075195	5423.28418	7257.587402	9217.160156	5610.865723	965.956604
B3EWG3;B3EWG5;B3EWG6	FAM25A;FAM25C;FAM25G	Homo sapiens	Protein FAM25A;Protein FAM25C;Protein FAM25G	B3EWG3;B3EWG5;B3EWG6	FM25A_HUMAN;FM25C_HUMAN;FM25G_HUMAN	>sp|B3EWG3|FM25A_HUMAN Protein FAM25A OS=Homo sapiens OX=9606 GN=FAM25A PE=3 SV=1;>sp|B3EWG5|FM25C_HUMAN Protein FAM25C OS=Homo sapiens OX=9606 GN=FAM25C PE=1 SV=1;>sp|B3EWG6|FM25G_HUMAN Protein FAM25G OS=Homo sapiens OX=9606 GN=FAM25G PE=3 SV=1	9777.911133	NaN	26545.47656	NaN	17952.05273	NaN	NaN	NaN	NaN	NaN	24096.53711	16381.95801	NaN	9289.487305	NaN	NaN	NaN	NaN	NaN	NaN	NaN	NaN	10096.45801	NaN	NaN	10638.39844	6233.525391	7046.733887	2702.396973	NaN	NaN	6820.641602	NaN
B5ME19;Q99613	EIF3CL;EIF3C	Homo sapiens	Eukaryotic translation initiation factor 3 subunit C-like protein;Eukaryotic translation initiation factor 3 subunit C	B5ME19;Q99613	EIFCL_HUMAN;EIF3C_HUMAN	>sp|B5ME19|EIFCL_HUMAN Eukaryotic translation initiation factor 3 subunit C-like protein OS=Homo sapiens OX=9606 GN=EIF3CL PE=1 SV=1;>sp|Q99613|EIF3C_HUMAN Eukaryotic translation initiation factor 3 subunit C OS=Homo sapiens OX=9606 GN=EIF3C PE=1 SV=1	10111.81738	40472.28125	6334.04248	8557.032227	3723.455566	14828.15918	43214.33594	4687.243652	160667.6406	NaN	NaN	6383.397949	8357.628906	8131.342285	8771.288086	NaN	6810.709473	18518.30664	20527.30273	NaN	8696.844727	3431.95459	4945.51123	NaN	6124.492188	4201.441406	NaN	7171.182617	3319.493408	5735.954102	4079.594238	NaN	7424.22998
B9A064	IGLL5	Homo sapiens	Immunoglobulin lambda-like polypeptide 5	B9A064	IGLL5_HUMAN	>sp|B9A064|IGLL5_HUMAN Immunoglobulin lambda-like polypeptide 5 OS=Homo sapiens OX=9606 GN=IGLL5 PE=1 SV=2	5102000.5	1969033.25	2736120.5	1623996.125	2586271.75	1505814.5	2359184.75	2250456	3833223.5	3437110.5	6203716	2797198.75	3927156.75	3005453.25	1142055.125	3466886.5	1908119	1891876.75	1749963.25	2207636.75	1897344.875	5082989.5	2800488.5	2914230.25	2439032	3968393.5	3204673	1454277.875	3539008.75	1797091.125	1152580	3700641.75	3447689
E9PAV3;Q13765	NACA	Homo sapiens	Nascent polypeptide-associated complex subunit alpha, muscle-specific form;Nascent polypeptide-associated complex subunit alpha	E9PAV3;Q13765	NACAM_HUMAN;NACA_HUMAN	>sp|E9PAV3|NACAM_HUMAN Nascent polypeptide-associated complex subunit alpha, muscle-specific form OS=Homo sapiens OX=9606 GN=NACA PE=1 SV=1;>sp|Q13765|NACA_HUMAN Nascent polypeptide-associated complex subunit alpha OS=Homo sapiens OX=9606 GN=NACA PE=1 SV=1	57032.91016	NaN	36878.13281	216191.9688	23455.70703	14143.86523	NaN	NaN	NaN	NaN	NaN	55284.14063	12338.50293	13167.1709	NaN	36970.03125	NaN	NaN	25784.9668	NaN	7760.611816	NaN	17370.02148	NaN	10478.45801	5606.94873	6512.650391	7562.651367	7478.180176	NaN	NaN	NaN	NaN
K7EJ46	SMIM22	Homo sapiens	Small integral membrane protein 22	K7EJ46	SIM22_HUMAN	>sp|K7EJ46|SIM22_HUMAN Small integral membrane protein 22 OS=Homo sapiens OX=9606 GN=SMIM22 PE=1 SV=2	47932.37109	32159.53516	35822.76172	106374.1484	98560.26563	7122.939941	31472.61719	16977.1543	36209.88281	5094.410156	NaN	18674.125	17668.82813	17740.87891	17034.25	70315.375	49597.05078	3313.408447	21494.01367	26129.20117	1663.540039	45610.77734	51945.125	NaN	48824.32813	30380.27148	38676.10547	5635.033203	28119.55859	8674.208984	5702.595703	40944.39063	24746.94336
O00115	DNASE2	Homo sapiens	Deoxyribonuclease-2-alpha	O00115	DNS2A_HUMAN	>sp|O00115|DNS2A_HUMAN Deoxyribonuclease-2-alpha OS=Homo sapiens OX=9606 GN=DNASE2 PE=1 SV=2	52059.13281	43842.53125	42977.35547	42412.56641	90032.53125	20669.90039	43596.91016	55337.24609	141414.7031	93208.58594	27029.25586	36976.26563	36754.62109	38832.29297	30348.01758	65565.69531	46791.78516	22266.9082	34980.66406	85007.44531	37851.97266	45475.27734	81656.57813	30141.89844	49977.30078	64137.43359	60180.98047	22345.78711	48582.80078	24993.22656	19253.99609	34063.70313	60312.18359
O00116	AGPS	Homo sapiens	Alkyldihydroxyacetonephosphate synthase, peroxisomal	O00116	ADAS_HUMAN	>sp|O00116|ADAS_HUMAN Alkyldihydroxyacetonephosphate synthase, peroxisomal OS=Homo sapiens OX=9606 GN=AGPS PE=1 SV=1	11107.92969	27405.99219	NaN	NaN	NaN	17269.46875	NaN	NaN	10401.90625	1902.82373	NaN	NaN	NaN	NaN	NaN	NaN	NaN	2668.561035	NaN	8693.832031	NaN	NaN	NaN	NaN	NaN	NaN	NaN	NaN	NaN	NaN	NaN	NaN	7652.299316
O00151	PDLIM1	Homo sapiens	PDZ and LIM domain protein 1	O00151	PDLI1_HUMAN	>sp|O00151|PDLI1_HUMAN PDZ and LIM domain protein 1 OS=Homo sapiens OX=9606 GN=PDLIM1 PE=1 SV=4	22508.52148	NaN	9182.914063	13184.05273	27900.77734	NaN	NaN	10953.05273	NaN	NaN	NaN	2931.51709	NaN	7805.662598	NaN	13596.17969	796.4918823	NaN	35560.66016	NaN	3759.355469	4328.15332	16187.16602	45263.33203	17452.45703	6125.433105	9925.589844	NaN	3587.03833	NaN	NaN	9541.890625	4330.523438
O00159	MYO1C	Homo sapiens	Unconventional myosin-Ic	O00159	MYO1C_HUMAN	>sp|O00159|MYO1C_HUMAN Unconventional myosin-Ic OS=Homo sapiens OX=9606 GN=MYO1C PE=1 SV=4	15295.62109	NaN	6179.685059	13174.54199	10367.62207	3017.871826	NaN	11781.71973	NaN	30633.92383	NaN	NaN	NaN	NaN	NaN	16.80250549	NaN	NaN	NaN	26839.10547	3134.055664	NaN	16130.49121	1975.036499	NaN	16939.71289	4120.550293	NaN	8664.893555	14538.08398	NaN	8249.036133	NaN
O00160	MYO1F	Homo sapiens	Unconventional myosin-If	O00160	MYO1F_HUMAN	>sp|O00160|MYO1F_HUMAN Unconventional myosin-If OS=Homo sapiens OX=9606 GN=MYO1F PE=1 SV=3	15885.84082	46540.375	22994.13281	11052.22266	13572.67969	37301.03516	18807.19727	14179.78223	40530.51953	31765.53711	30558.54492	23129.18359	15783.69824	14520.38281	7135.398438	19909.54883	18300.12695	30671.4668	21064.04102	27542.24805	22211.30273	16335.9082	9191.303711	23009.44727	14833.48633	14776.14063	15197.77832	17774.75586	18455.12305	23380.5332	23159.7168	22855.36133	24634.75
O00161	SNAP23	Homo sapiens	Synaptosomal-associated protein 23	O00161	SNP23_HUMAN	>sp|O00161|SNP23_HUMAN Synaptosomal-associated protein 23 OS=Homo sapiens OX=9606 GN=SNAP23 PE=1 SV=1	9893.185547	21864.13867	10810.5752	14199.00488	24927.61914	19384.80859	22781.54688	10134.01074	NaN	24586.2793	34737.22266	8464.371094	7727.183105	8706.782227	8307.137695	30236	18866.29297	4641.37207	15548.97949	NaN	14157.67773	16212.10938	14438.82813	13255.06738	13794.40332	15245.46973	23984.18359	8607.125977	15656.08887	6418.165039	2657.292725	18245.05469	22971.87891
O00182	LGALS9	Homo sapiens	Galectin-9	O00182	LEG9_HUMAN	>sp|O00182|LEG9_HUMAN Galectin-9 OS=Homo sapiens OX=9606 GN=LGALS9 PE=1 SV=2	17628.42188	6208.072754	16874.18555	14216.45703	6471.169434	6282.220215	17339.19141	16357.38086	13145.43164	10988.49414	NaN	12422.31445	9598.700195	1972.246704	NaN	14620.87402	20660.18164	11443.37012	21039.57617	7820.202148	16107.63379	12994.93164	28956.08789	NaN	16327.71387	10555.55664	10125.89746	9322.46875	10239.18164	NaN	7822.805664	6745.212402	10355.34375
O00194	RAB27B	Homo sapiens	Ras-related protein Rab-27B	O00194	RB27B_HUMAN	>sp|O00194|RB27B_HUMAN Ras-related protein Rab-27B OS=Homo sapiens OX=9606 GN=RAB27B PE=1 SV=4	34390.88672	118755.9063	36736.10547	37160.99609	46391.66016	141805.1719	13885.63477	30797.79102	13817.60449	51107.30469	105905.0469	54719.39844	58642.57813	46145.78516	15563.28711	57589.89063	44163.125	51082.92969	65503.52344	31166.80664	51333.75781	45703.875	32555.31055	29556.53906	53202.98828	27248.8418	45997.05469	40713.71094	30565.70313	38275.96094	46430.9375	49099.25	28396.21484
O00203	AP3B1	Homo sapiens	AP-3 complex subunit beta-1	O00203	AP3B1_HUMAN	>sp|O00203|AP3B1_HUMAN AP-3 complex subunit beta-1 OS=Homo sapiens OX=9606 GN=AP3B1 PE=1 SV=3	9157.172852	21347.01563	8159.923828	11445.87598	NaN	21666.38867	NaN	12013.75098	NaN	NaN	11382.46582	12879.21191	21694.25391	6505.552246	19838.61914	NaN	14942.80566	6758.832031	19138.47852	NaN	6702.272949	NaN	8114.618652	7582.022949	12849.41602	3965.096924	NaN	15189.01563	3285.722656	16474.60352	11508.64844	9256.498047	17672.86328
O00231	PSMD11	Homo sapiens	26S proteasome non-ATPase regulatory subunit 11	O00231	PSD11_HUMAN	>sp|O00231|PSD11_HUMAN 26S proteasome non-ATPase regulatory subunit 11 OS=Homo sapiens OX=9606 GN=PSMD11 PE=1 SV=3	8061.602051	10470.05273	21580.11914	NaN	17930.47461	16388.45703	NaN	NaN	NaN	NaN	NaN	NaN	2813.091553	933.3104858	NaN	9553.395508	3623.185059	NaN	29871.58398	NaN	10014.06543	12615.90234	13165.62109	9103.594727	11366.0332	6143.985352	NaN	8099.922363	10003.11035	2499.87793	8924.761719	8603.001953	NaN
O00232	PSMD12	Homo sapiens	26S proteasome non-ATPase regulatory subunit 12	O00232	PSD12_HUMAN	>sp|O00232|PSD12_HUMAN 26S proteasome non-ATPase regulatory subunit 12 OS=Homo sapiens OX=9606 GN=PSMD12 PE=1 SV=3	5501.276855	8045.03125	4677.281738	7224.694824	1849.364258	6766.353516	NaN	NaN	NaN	NaN	NaN	3326.123535	NaN	NaN	NaN	NaN	9748.952148	NaN	NaN	NaN	NaN	NaN	NaN	NaN	NaN	NaN	NaN	2167.107422	4435.421387	NaN	9342.161133	NaN	2784.384766
O00233	PSMD9	Homo sapiens	26S proteasome non-ATPase regulatory subunit 9	O00233	PSMD9_HUMAN	>sp|O00233|PSMD9_HUMAN 26S proteasome non-ATPase regulatory subunit 9 OS=Homo sapiens OX=9606 GN=PSMD9 PE=1 SV=3	18584.54492	338358.5313	28712.82617	40420.39453	17280.44727	95919.10156	NaN	45817.08594	NaN	12075.90527	11625.88965	19632.5	8138.084961	9032.69043	28267.02148	NaN	19108.94141	15343.38672	17783.48828	14243.85449	18440.49805	13620.02441	15282.33594	10317.35156	14012.59668	1944.496826	3600.223145	22292.51953	13765.87695	9886.675781	4863.780273	6488.644043	29936.24023
O00241	SIRPB1	Homo sapiens	Signal-regulatory protein beta-1	O00241	SIRB1_HUMAN	>sp|O00241|SIRB1_HUMAN Signal-regulatory protein beta-1 OS=Homo sapiens OX=9606 GN=SIRPB1 PE=1 SV=5	NaN	10577.83496	4623.77832	3865.76001	NaN	5608.114746	10850.96387	12357.71582	NaN	NaN	NaN	NaN	461.8531189	7090.083496	NaN	NaN	NaN	13949.7832	NaN	NaN	3120.251465	NaN	2978.854248	NaN	NaN	NaN	NaN	8555.787109	NaN	NaN	5498.122559	NaN	NaN
O00244	ATOX1	Homo sapiens	Copper transport protein ATOX1	O00244	ATOX1_HUMAN	>sp|O00244|ATOX1_HUMAN Copper transport protein ATOX1 OS=Homo sapiens OX=9606 GN=ATOX1 PE=1 SV=1	9560.993164	NaN	7136.986816	NaN	16980.21094	NaN	NaN	NaN	NaN	8131.688477	15712.47363	32238.12695	5641.03125	NaN	4724.810059	NaN	NaN	NaN	24917.43359	NaN	NaN	NaN	12561.41406	NaN	13130.97754	6637.54248	NaN	4235.662598	5464.684082	NaN	NaN	4217.054688	12405.5166
O00299	CLIC1	Homo sapiens	Chloride intracellular channel protein 1	O00299	CLIC1_HUMAN	>sp|O00299|CLIC1_HUMAN Chloride intracellular channel protein 1 OS=Homo sapiens OX=9606 GN=CLIC1 PE=1 SV=4	317083.5	368767.9375	224741.1719	474761.2813	376897.6875	373401.625	209104.2031	229985.6875	383728.6875	295232.2813	142788.6406	213307.1094	282455.5938	198394.3281	233480.2813	509756.1875	434237.3125	154406.0625	308874.4688	291871.75	187509.4375	314887.1563	262770.0313	193180.1875	231885.2344	197025.2188	334104.2813	260965.8125	282558.0625	226570.0938	226792.0156	286878.1563	327269
O00303	EIF3F	Homo sapiens	Eukaryotic translation initiation factor 3 subunit F	O00303	EIF3F_HUMAN	>sp|O00303|EIF3F_HUMAN Eukaryotic translation initiation factor 3 subunit F OS=Homo sapiens OX=9606 GN=EIF3F PE=1 SV=1	NaN	NaN	NaN	NaN	NaN	3068.063232	NaN	NaN	NaN	1372.892822	1997.468506	NaN	5884.82666	3183.972656	1316.61853	NaN	NaN	NaN	3453.249023	NaN	2251.922607	1726.682739	1713.364624	2175.78125	2423.818848	964.4934692	790.5585938	8049.139648	NaN	2817.397461	NaN	1100.704346	NaN
O00391	QSOX1	Homo sapiens	Sulfhydryl oxidase 1	O00391	QSOX1_HUMAN	>sp|O00391|QSOX1_HUMAN Sulfhydryl oxidase 1 OS=Homo sapiens OX=9606 GN=QSOX1 PE=1 SV=3	489970.7188	410570.3125	364718.2188	345158.5313	643387.8125	231552.4063	563757.5	459455.5938	812027.4375	348618.125	273574.625	358096.0938	271759.8438	289263.125	327305.9688	919813.125	323598.9063	330357.2813	370015.0625	552566.9375	265491.4063	335325.8125	290342.9375	323370.125	326909.1875	311185.3125	404351.375	171805.7344	333575.375	249781.0156	168425.4375	418499.5	338684.875
O00410	IPO5	Homo sapiens	Importin-5	O00410	IPO5_HUMAN	>sp|O00410|IPO5_HUMAN Importin-5 OS=Homo sapiens OX=9606 GN=IPO5 PE=1 SV=4	8832.905273	8379.915039	6722.662598	11471.48926	6710.471191	5736.803711	NaN	NaN	NaN	NaN	NaN	6242.907227	3889.925049	3555.205811	1799.393066	NaN	NaN	5219.891602	11492.80469	4563.849121	2924.874756	3122.916748	3976.403076	NaN	6112.938477	1912.299561	1771.279541	3541.681152	3687.020752	NaN	19791.60156	853.8543701	NaN
O00462	MANBA	Homo sapiens	Beta-mannosidase	O00462	MANBA_HUMAN	>sp|O00462|MANBA_HUMAN Beta-mannosidase OS=Homo sapiens OX=9606 GN=MANBA PE=1 SV=3	30927.6543	32044.98633	46499.78906	16838.41211	38749.96875	20022.35742	45050.32031	32641.65234	24583.23047	15499.17969	57084.86719	24492.90039	12706.63574	28686.77539	23725.86914	73427.10938	16031.83398	17390.13867	21603.55859	17426.00977	12331.18164	9215.070313	21473.46094	16797.97656	37750.39844	21504.3418	31670.64258	12951.26074	21775.40234	11988.86133	14869.87598	22377.69531	14224.70703
O00468	AGRN	Homo sapiens	Agrin	O00468	AGRIN_HUMAN	>sp|O00468|AGRIN_HUMAN Agrin OS=Homo sapiens OX=9606 GN=AGRN PE=1 SV=6	19793.18945	NaN	5583.162109	17076.54883	13105.73242	NaN	NaN	NaN	NaN	NaN	NaN	9885.660156	5001.461914	4882.550781	3935.991943	26526.21289	NaN	NaN	6882.807129	NaN	6982.674805	11551.93164	7313.819336	NaN	7889.345215	8754.972656	NaN	NaN	10003.75098	NaN	NaN	6968.172852	NaN
O00560	SDCBP	Homo sapiens	Syntenin-1	O00560	SDCB1_HUMAN	>sp|O00560|SDCB1_HUMAN Syntenin-1 OS=Homo sapiens OX=9606 GN=SDCBP PE=1 SV=1	31115.80469	76765.75781	39653.94922	42614.09375	52861.61328	67151.52344	72124.67969	64029.63672	149523.0625	79640.83594	69498.99219	32170.87695	38265.17969	41911.17188	53492.37891	70075.24219	39182.30469	69690.51563	25629.76563	135587.2656	47622.15234	74217.39844	47708.06641	62652.0625	48753.15234	52499.46484	52151.36719	71101.41406	40246.33984	80780.28125	64972.32422	50632.58984	129867.1406
O00571	DDX3X	Homo sapiens	ATP-dependent RNA helicase DDX3X	O00571	DDX3X_HUMAN	>sp|O00571|DDX3X_HUMAN ATP-dependent RNA helicase DDX3X OS=Homo sapiens OX=9606 GN=DDX3X PE=1 SV=3	6957.230469	42941.46875	14464.41309	9295.348633	14433.36816	33296.97266	11061.24707	7855.556641	33744.59766	11393.17188	8283.056641	10410.59277	5492.260742	5964.229492	2018.507202	10666.18359	7519.992188	16936.69336	9772.663086	6120.268066	4680.357422	2662.62085	2773.276367	4452.913086	5808.784668	2612.68042	4511.70166	4138.415527	3753.42041	5817.32666	8739.982422	3350.964844	12021.625
O00584	RNASET2	Homo sapiens	Ribonuclease T2	O00584	RNT2_HUMAN	>sp|O00584|RNT2_HUMAN Ribonuclease T2 OS=Homo sapiens OX=9606 GN=RNASET2 PE=1 SV=2	82204.79688	241536.5625	75046.67188	55095.98047	103272.6328	108697.5	196693.2969	135759.2813	203758.5156	154058.4844	153762.3281	124100.0547	55472.79688	68587.01563	87399.34375	124279.2969	114896	132834.0156	59837.26172	222492.9375	88406.26563	55450.24609	52735.85547	117343.6875	77544.79688	79480.71875	90586.67969	112696.9219	82666.92969	108161.2266	209963.625	50811.8125	109155.5781
O00592	PODXL	Homo sapiens	Podocalyxin	O00592	PODXL_HUMAN	>sp|O00592|PODXL_HUMAN Podocalyxin OS=Homo sapiens OX=9606 GN=PODXL PE=1 SV=2	41141.33203	NaN	16590.48438	14079.93555	160474.0781	NaN	NaN	NaN	NaN	2294.509033	62695.22656	NaN	10896.70605	28905.27148	6697.414551	198280.1094	NaN	NaN	19074.45898	NaN	NaN	14979.47949	60134.20703	4153.093262	28553.95313	18193.50195	33550.87109	NaN	36486.40625	NaN	NaN	87220.07813	NaN
O00602	FCN1	Homo sapiens	Ficolin-1	O00602	FCN1_HUMAN	>sp|O00602|FCN1_HUMAN Ficolin-1 OS=Homo sapiens OX=9606 GN=FCN1 PE=1 SV=2	14136.98926	39186.96094	39306.36719	23179.84961	25916.74219	54076.56641	148866.9375	35322.01563	213531.1094	32065.27148	38057.42188	39552.94141	17664.70117	16718.98828	47714.46875	6929.53125	48136.80469	126922.9063	24067.41797	22701.39063	15799.77051	19136.28711	11163.36133	27857.30273	15382.47754	34386.53906	14179.22656	33805.48047	40930.78125	17789.12695	94808.07813	12213.58887	104197.2266
O00743	PPP6C	Homo sapiens	Serine/threonine-protein phosphatase 6 catalytic subunit	O00743	PPP6_HUMAN	>sp|O00743|PPP6_HUMAN Serine/threonine-protein phosphatase 6 catalytic subunit OS=Homo sapiens OX=9606 GN=PPP6C PE=1 SV=1	24604.20508	40726.95313	17133.20508	21369.94336	8467.560547	36942.58984	25204.70898	18597.53516	66481.53125	39012.46094	8686.951172	20916.28906	20355.83789	17710.75977	21145.45313	NaN	34007.66406	35435.77734	17482.85547	49767.21875	19627.19531	16513.19922	15247.74219	17311.83203	10151.25977	8709.607422	NaN	16868.30469	NaN	17514.05078	29825.23828	8295.630859	37418.07813
O00748	CES2	Homo sapiens	Cocaine esterase	O00748	EST2_HUMAN	>sp|O00748|EST2_HUMAN Cocaine esterase OS=Homo sapiens OX=9606 GN=CES2 PE=1 SV=1	7332.559082	NaN	27475.81641	NaN	5123.296875	NaN	NaN	NaN	NaN	NaN	24725.33984	21644.53516	795.2396851	6441.759766	NaN	9393.538086	NaN	NaN	NaN	NaN	NaN	NaN	15995.39844	NaN	NaN	11483.41992	20708.65625	NaN	5182.191895	4178.76416	NaN	8758.322266	NaN
O00754	MAN2B1	Homo sapiens	Lysosomal alpha-mannosidase	O00754	MA2B1_HUMAN	>sp|O00754|MA2B1_HUMAN Lysosomal alpha-mannosidase OS=Homo sapiens OX=9606 GN=MAN2B1 PE=1 SV=3	22996.61719	77208.22656	24146.96484	26373.55469	16352.24902	69579.40625	67080.74219	66704.95313	167679.6406	60735.27344	14251.6875	21729.90039	33895.75781	16649.5918	33700.67578	8127.608887	26009.11133	50616.77344	12912.79004	44023.90234	24852.24414	17287.07422	18442.74023	48964.97656	5868.475586	14150.04297	14126.0957	36813.39453	16768.87695	71330.04688	77362.30469	9930.905273	60345.58594
O00757	FBP2	Homo sapiens	Fructose-1,6-bisphosphatase isozyme 2	O00757	F16P2_HUMAN	>sp|O00757|F16P2_HUMAN Fructose-1,6-bisphosphatase isozyme 2 OS=Homo sapiens OX=9606 GN=FBP2 PE=1 SV=2	22657.62305	42354.11328	NaN	57846.27734	99762.07813	NaN	35464.16797	19040.20508	26771.21289	10173.54688	NaN	25990.28906	NaN	14321.12402	19978.33008	NaN	34778.71875	19927.79102	30373.33984	145133.4531	NaN	11885.7041	303889.1563	127092.6719	67445.38281	41764.75	25855.39648	21789.26758	47245.71484	105161.2031	43790.08984	NaN	27321.16797
O00764	PDXK	Homo sapiens	Pyridoxal kinase	O00764	PDXK_HUMAN	>sp|O00764|PDXK_HUMAN Pyridoxal kinase OS=Homo sapiens OX=9606 GN=PDXK PE=1 SV=1	23158.78906	80216.64063	16572.93555	30171.69141	9949.987305	56449.87109	19816.47656	41220.19531	78906.11719	41276.72656	20247.70703	26236.38281	35685.31641	16904.15039	25172.34375	12784.14844	59053.06641	113405.7344	35129.70313	54807.78516	36824.66797	25280.4082	20277.50586	39387.15234	21012.77539	14054.38867	11007.32813	35567.03906	18583.87891	41359.24609	55374.73047	18530.65039	103042.0469
O14579	COPE	Homo sapiens	Coatomer subunit epsilon	O14579	COPE_HUMAN	>sp|O14579|COPE_HUMAN Coatomer subunit epsilon OS=Homo sapiens OX=9606 GN=COPE PE=1 SV=3	26283.65234	89618.95313	NaN	33441.39063	NaN	50700.24219	NaN	NaN	NaN	51661.05078	37947.34766	28289.37109	33354.46875	20847.0957	30313.55273	NaN	56506.00391	41791.06641	29238.48633	66457.53125	25675.50586	NaN	24216.61523	42799.11328	24885.80859	21699.49609	NaN	31797.90234	34979.62891	34197.37891	38266.25	NaN	60232.61719
O14617	AP3D1	Homo sapiens	AP-3 complex subunit delta-1	O14617	AP3D1_HUMAN	>sp|O14617|AP3D1_HUMAN AP-3 complex subunit delta-1 OS=Homo sapiens OX=9606 GN=AP3D1 PE=1 SV=1	NaN	17231.94141	NaN	5427.049316	NaN	31164.31836	NaN	NaN	NaN	NaN	NaN	NaN	1800.098755	NaN	11194.13867	NaN	3987.969971	NaN	NaN	NaN	NaN	NaN	NaN	NaN	NaN	NaN	NaN	2837.027588	NaN	3424.711426	6927.388672	NaN	2658.961182
O14638	ENPP3	Homo sapiens	Ectonucleotide pyrophosphatase/phosphodiesterase family member 3	O14638	ENPP3_HUMAN	>sp|O14638|ENPP3_HUMAN Ectonucleotide pyrophosphatase/phosphodiesterase family member 3 OS=Homo sapiens OX=9606 GN=ENPP3 PE=1 SV=2	22016.36133	NaN	8189.824707	7409.971191	33572.14063	9414.861328	NaN	13282.99805	NaN	NaN	NaN	NaN	NaN	6698.15918	NaN	19436.01563	NaN	NaN	8733.641602	NaN	12073.77734	2695.946777	8201.667969	NaN	5792.032227	5584.287109	NaN	19629.91797	7787.709961	NaN	NaN	3117.987061	NaN
O14645	DNALI1	Homo sapiens	Axonemal dynein light intermediate polypeptide 1	O14645	IDLC_HUMAN	>sp|O14645|IDLC_HUMAN Axonemal dynein light intermediate polypeptide 1 OS=Homo sapiens OX=9606 GN=DNALI1 PE=1 SV=2	28940.66602	NaN	17162.7168	19328.43359	33137.67578	NaN	NaN	13745.34668	70244.04688	18058.10547	NaN	9902.552734	13037.20996	25626.58008	NaN	NaN	5407.159668	NaN	24576.42188	19839.95508	9963.890625	16454.49219	34530.53906	24379.65234	18950.28516	12647.72168	21273.19531	12439.6416	15756.03711	10214.56055	NaN	11390.16113	8780.487305
O14672	ADAM10	Homo sapiens	Disintegrin and metalloproteinase domain-containing protein 10	O14672	ADA10_HUMAN	>sp|O14672|ADA10_HUMAN Disintegrin and metalloproteinase domain-containing protein 10 OS=Homo sapiens OX=9606 GN=ADAM10 PE=1 SV=1	6946.853027	70712.23438	16986.86523	13532.00195	10503.52441	21137.24609	49074.23438	26759.76758	59452.99219	48455.51563	11528.70898	18589.17188	21178.42188	15403.8916	18029.9668	NaN	33789.62891	53237.35938	6974.925293	36943.26953	20285.38086	21105.46094	20729.74609	41932.6875	10689.37598	7608.427246	11962.12891	19162.82227	14123.67676	26076.86914	19543.42773	15598.29102	48935.69922
O14727	APAF1	Homo sapiens	Apoptotic protease-activating factor 1	O14727	APAF_HUMAN	>sp|O14727|APAF_HUMAN Apoptotic protease-activating factor 1 OS=Homo sapiens OX=9606 GN=APAF1 PE=1 SV=2	5780.081055	23204.16797	5408.307129	4228.499023	NaN	16601.55859	6494.642578	NaN	32057.53516	20913.14648	14552.28418	7585.333496	10186.32813	10319.81738	NaN	3992.154297	14696.14355	10688.62988	11715.81348	15665.18945	11496.99414	12075.21289	3281.401855	12006.80566	12370.10645	7542.728027	6086.546875	9708.170898	7610.36377	10078.20898	12396.7207	16796.13281	17068.05273
O14732	IMPA2	Homo sapiens	Inositol monophosphatase 2	O14732	IMPA2_HUMAN	>sp|O14732|IMPA2_HUMAN Inositol monophosphatase 2 OS=Homo sapiens OX=9606 GN=IMPA2 PE=1 SV=1	12872.62402	70174.85938	21763.16211	22949.78125	6941.67627	44603.57031	38596.89844	45603.84375	72130.49219	44043.42188	32988.44141	23188.07617	39388.22266	13216.81152	62893.17188	31926.71094	50311.74219	16338.25	11728.84375	32090.29297	11840.48145	30041.9043	12206.1875	27929.51172	16246.97754	13340.92871	11621.00977	59263.65625	11417.50293	38616.40234	45921.86328	2048.808594	30939.81055
O14745	NHERF1	Homo sapiens	Na(+)/H(+) exchange regulatory cofactor NHE-RF1	O14745	NHRF1_HUMAN	>sp|O14745|NHRF1_HUMAN Na(+)/H(+) exchange regulatory cofactor NHE-RF1 OS=Homo sapiens OX=9606 GN=NHERF1 PE=1 SV=4	295717.0938	119078.375	218972.7813	250442.1406	374901.1563	89269.92969	128888.2813	117984.8906	300466.375	171690.5313	91053.05469	152799.1563	153384.9531	180009.9219	129615.8906	592262.8125	187666.5156	60565.875	243355.4375	147638.8125	139078.4219	293961.3125	258697.7031	98120.46875	250641.5156	176212.75	358972.6563	134171.9688	285623.125	94495.46875	69934.67969	353004.625	221208.125
O14773	TPP1	Homo sapiens	Tripeptidyl-peptidase 1	O14773	TPP1_HUMAN	>sp|O14773|TPP1_HUMAN Tripeptidyl-peptidase 1 OS=Homo sapiens OX=9606 GN=TPP1 PE=1 SV=2	96767.45313	93098.10156	89785.39063	48228	109277.9063	98118.60156	138716.5313	53469.17578	67022.71875	46728.17188	177989.4219	86090.65625	53054.38672	84053	86533.46875	158097.1094	36897.91406	69184.50781	91275.42969	44160.30078	50241.67578	45434.625	81696.89844	39685.24219	132879.7969	70667.09375	82582.5	41025.92578	53895.87109	36060.05078	50526.53906	64311.51953	22732.94922
O14791	APOL1	Homo sapiens	Apolipoprotein L1	O14791	APOL1_HUMAN	>sp|O14791|APOL1_HUMAN Apolipoprotein L1 OS=Homo sapiens OX=9606 GN=APOL1 PE=1 SV=5	2275.890625	NaN	3288.707031	15544.47949	14208.5127	3.933376312	NaN	NaN	NaN	NaN	NaN	1648.938354	NaN	31042.24219	NaN	40389.1875	NaN	NaN	5716.951172	2978.480469	14358.58789	NaN	3029.620605	NaN	NaN	4464.397949	NaN	40.53635406	NaN	7062.318848	NaN	5689.969727	NaN
O14798	TNFRSF10C	Homo sapiens	Tumor necrosis factor receptor superfamily member 10C	O14798	TR10C_HUMAN	>sp|O14798|TR10C_HUMAN Tumor necrosis factor receptor superfamily member 10C OS=Homo sapiens OX=9606 GN=TNFRSF10C PE=1 SV=3	NaN	NaN	NaN	NaN	NaN	16193.07422	1390763.625	82585.44531	209173.25	NaN	755.6658325	NaN	NaN	537.8445435	876.4092407	NaN	NaN	2847.992676	625.0906982	NaN	528.6824341	NaN	2002.976196	NaN	2181.368652	1594.848389	2108.144043	NaN	1194.386475	NaN	NaN	4414.835449	NaN
O14818	PSMA7	Homo sapiens	Proteasome subunit alpha type-7	O14818	PSA7_HUMAN	>sp|O14818|PSA7_HUMAN Proteasome subunit alpha type-7 OS=Homo sapiens OX=9606 GN=PSMA7 PE=1 SV=1	72316.19531	194620.9844	70999.23438	110050.9453	35409.77344	145039.5	151052.7656	155548.7656	236449.875	94356.3125	73674.41406	82082.92969	93987.64844	46765.85938	137904.5313	55970.26953	122378.5547	169290.0625	105612.0469	139909.5469	77439.67969	77091.8125	48482.97656	117173.2031	56996.79297	58657.49219	57846.73828	176337	71059.14063	130975.0859	303327.4063	53772.96875	130433.2266
O14908	GIPC1	Homo sapiens	PDZ domain-containing protein GIPC1	O14908	GIPC1_HUMAN	>sp|O14908|GIPC1_HUMAN PDZ domain-containing protein GIPC1 OS=Homo sapiens OX=9606 GN=GIPC1 PE=1 SV=2	6020.742676	NaN	NaN	5682.025391	4163.916504	NaN	NaN	NaN	NaN	NaN	NaN	NaN	NaN	12347.42969	NaN	NaN	NaN	4793.311523	NaN	NaN	NaN	2777.184326	7594.334473	NaN	NaN	22372.46875	NaN	NaN	NaN	3067.855469	NaN	NaN	6254.737305
O14950;P19105	MYL12B;MYL12A	Homo sapiens	Myosin regulatory light chain 12B;Myosin regulatory light chain 12A	O14950;P19105	ML12B_HUMAN;ML12A_HUMAN	>sp|O14950|ML12B_HUMAN Myosin regulatory light chain 12B OS=Homo sapiens OX=9606 GN=MYL12B PE=1 SV=2;>sp|P19105|ML12A_HUMAN Myosin regulatory light chain 12A OS=Homo sapiens OX=9606 GN=MYL12A PE=1 SV=2	190868.4531	829619.5	232140.7969	285413.875	130058.625	763160.375	307036.5625	525899.4375	491043.3438	418924.125	275928.6563	265987.9688	450543.1563	167164.4063	604532.9375	89129.89063	376161.4688	864969.3125	222596.6406	322807.5	247726.3281	289160.0938	182909.7344	313091.9375	228666.7344	121734.4609	149352.9375	770566.8125	164063.6875	660097.25	710771.1875	225204.8594	511119.4688
O14974	PPP1R12A	Homo sapiens	Protein phosphatase 1 regulatory subunit 12A	O14974	MYPT1_HUMAN	>sp|O14974|MYPT1_HUMAN Protein phosphatase 1 regulatory subunit 12A OS=Homo sapiens OX=9606 GN=PPP1R12A PE=1 SV=1	4824.804688	NaN	11365.77344	4300.987305	NaN	NaN	NaN	NaN	NaN	NaN	11428.00977	NaN	NaN	5440.180176	NaN	NaN	NaN	NaN	5905.280762	NaN	11811.3916	NaN	3932.421875	NaN	8613.535156	NaN	NaN	NaN	6131.038574	14379.28711	NaN	6697.968262	NaN
O14980	XPO1	Homo sapiens	Exportin-1	O14980	XPO1_HUMAN	>sp|O14980|XPO1_HUMAN Exportin-1 OS=Homo sapiens OX=9606 GN=XPO1 PE=1 SV=1	4771.140625	5075.880371	4200.802246	8251.987305	8269.607422	8584.426758	3084.738037	NaN	NaN	5841.069824	3110.936768	5728.038086	2636.632568	3294.930908	3303.363037	NaN	4619.941895	6606.272461	2631.822266	2529.329102	2217.063232	1853.585815	2640.44165	1730.487305	950.9112549	971.1665039	3157.70752	2360.800537	4251.866211	2528.12085	3218.232666	2675.834229	3605.360352
O15078	CEP290	Homo sapiens	Centrosomal protein of 290 kDa	O15078	CE290_HUMAN	>sp|O15078|CE290_HUMAN Centrosomal protein of 290 kDa OS=Homo sapiens OX=9606 GN=CEP290 PE=1 SV=2	42972.15625	50836.49609	67403.39844	52599.34766	105708.6641	21867.36719	81035.57813	49915.53516	52336.36719	39848.33203	92506.96875	36401.78125	29150.06445	34606.66406	45570.96094	250255.1875	36619.51172	46805.69141	67551.26563	50529.77734	52580.89063	74972.8125	38913.44141	NaN	82071.42188	43557.14063	91231.71094	31362.0918	50504.73047	35540.52734	19616.48828	92829.51563	10680.15918
O15117	FYB1	Homo sapiens	FYN-binding protein 1	O15117	FYB1_HUMAN	>sp|O15117|FYB1_HUMAN FYN-binding protein 1 OS=Homo sapiens OX=9606 GN=FYB1 PE=1 SV=2	43517.08594	311001.7813	22357.5	48579.02734	2923.808105	132517.4688	60894.53516	73402.45313	272166.5625	24643.45898	15663.4834	NaN	14748.50293	4150.20166	36582.75781	NaN	25762.10742	71159.50781	9972.248047	40417.67969	14983.21094	9511.478516	852.6456909	14764.86621	8846.364258	3007.189453	2601.734131	29306.77539	6122.630371	35455.62891	87151.80469	3758.865479	50813.89844
O15143	ARPC1B	Homo sapiens	Actin-related protein 2/3 complex subunit 1B	O15143	ARC1B_HUMAN	>sp|O15143|ARC1B_HUMAN Actin-related protein 2/3 complex subunit 1B OS=Homo sapiens OX=9606 GN=ARPC1B PE=1 SV=3	103209.5859	426289.6563	74837.96094	111402.5469	66223.35156	228606.4688	50848.45313	168364.7031	163233.3594	147125.9219	106908.3906	82190.60156	206265.2188	75125.08594	208452.9688	45978.89453	220847.2813	123193.75	92534.35938	201204.4219	120121.2734	97341.00781	69292.16406	144837.8281	78323.75	45797.83203	63270.07031	216702.8594	85632.08594	216392.8281	357541.9375	77715.72656	256646.9531
O15144	ARPC2	Homo sapiens	Actin-related protein 2/3 complex subunit 2	O15144	ARPC2_HUMAN	>sp|O15144|ARPC2_HUMAN Actin-related protein 2/3 complex subunit 2 OS=Homo sapiens OX=9606 GN=ARPC2 PE=1 SV=1	41721.46094	152001.6875	41359.39063	61333.74609	25157.6582	122261.6875	28934.47266	75076.70313	66289.34375	64464.65625	53568.00781	45774.35156	86119.17969	29402.2168	109771.9609	38849.71484	105635.7344	86714.29688	47662.48047	91210.50781	62927.69531	54410.71875	39155.41016	85764.78906	58995.44922	32109.26758	40518.28516	159078.9844	51440.26953	117080.6172	214301.1094	44886.8125	130035.7109
O15145	ARPC3	Homo sapiens	Actin-related protein 2/3 complex subunit 3	O15145	ARPC3_HUMAN	>sp|O15145|ARPC3_HUMAN Actin-related protein 2/3 complex subunit 3 OS=Homo sapiens OX=9606 GN=ARPC3 PE=1 SV=3	333776.8438	801519.0625	272350.4688	375332.3438	182750.5469	876203.3125	282353.8438	316366	821095.0625	274711.1563	272327.4375	280363	480531.9688	202837.1094	572888.8125	195297.6094	447822.6875	233415.8438	283060.5313	375074.0625	337704.8125	249579.9844	219225.6719	461436.5313	226309.1875	194823.6563	182955.1563	847979.5625	264446.125	425076.2813	1069808.25	190128.7656	410650.75
O15162	PLSCR1	Homo sapiens	Phospholipid scramblase 1	O15162	PLS1_HUMAN	>sp|O15162|PLS1_HUMAN Phospholipid scramblase 1 OS=Homo sapiens OX=9606 GN=PLSCR1 PE=1 SV=1	NaN	14651.84473	1611.136719	3549.553711	NaN	16205.8623	7381.50293	4524.710938	NaN	30803.66406	3236.501709	1567.236084	7354.290527	NaN	NaN	NaN	1742.138184	1325.926025	NaN	NaN	5077.929199	3322.655273	NaN	7035.48877	NaN	NaN	NaN	2929.712646	NaN	6298.98291	31984.55273	2022.703979	24672.50195
O15195	VILL	Homo sapiens	Villin-like protein	O15195	VILL_HUMAN	>sp|O15195|VILL_HUMAN Villin-like protein OS=Homo sapiens OX=9606 GN=VILL PE=1 SV=3	15216.22363	NaN	4184.901855	14728.61035	12735.69434	NaN	NaN	NaN	6256.333984	NaN	NaN	23893.84961	3514.082764	15555.00391	NaN	17866.75195	NaN	NaN	21299.66406	NaN	1431.228516	NaN	7837.984375	NaN	6526.785645	4486.347168	12311.61328	NaN	7658.964844	NaN	NaN	NaN	4151.649902
O15260	SURF4	Homo sapiens	Surfeit locus protein 4	O15260	SURF4_HUMAN	>sp|O15260|SURF4_HUMAN Surfeit locus protein 4 OS=Homo sapiens OX=9606 GN=SURF4 PE=1 SV=3	1451.044678	16445.79102	1475.234375	509.963623	NaN	32979.49219	6522.916992	2066.292236	2528.575928	9035.378906	NaN	NaN	NaN	NaN	21414.94922	NaN	8619.420898	9959.621094	6724.727051	10327.99707	3397.525635	NaN	NaN	5023.896973	3654.483643	NaN	NaN	1453.136719	NaN	4128.107422	6256.204102	12357.88281	8840.606445
O15263	DEFB4A	Homo sapiens	Defensin beta 4A	O15263	DFB4A_HUMAN	>sp|O15263|DFB4A_HUMAN Defensin beta 4A OS=Homo sapiens OX=9606 GN=DEFB4A PE=1 SV=1	45884.07813	NaN	96762.75781	13547.70215	63674.57813	56365.69922	86541.21875	20463.77734	NaN	NaN	141833.2656	27811.94141	NaN	7400.709473	1212.113281	25165.39453	NaN	NaN	19865.13867	4380.192871	5732.614258	NaN	5867.753418	NaN	27580.15234	8000.803223	23660.33594	NaN	55717.07813	8794.598633	NaN	23747.98633	3772.271729
O15335	CHAD	Homo sapiens	Chondroadherin	O15335	CHAD_HUMAN	>sp|O15335|CHAD_HUMAN Chondroadherin OS=Homo sapiens OX=9606 GN=CHAD PE=1 SV=2	8087.873047	NaN	19840.38867	8142.37207	88929.94531	5637.665527	NaN	NaN	NaN	463154.2813	36939.52734	29589.5	14296.01563	14598.05176	NaN	104995.9844	5894.156738	7536.131836	19307.00391	NaN	NaN	6407.724609	21236.89063	NaN	23917.5957	12228.16895	24028.4375	NaN	31692.42578	NaN	NaN	47480.76953	NaN
O15371	EIF3D	Homo sapiens	Eukaryotic translation initiation factor 3 subunit D	O15371	EIF3D_HUMAN	>sp|O15371|EIF3D_HUMAN Eukaryotic translation initiation factor 3 subunit D OS=Homo sapiens OX=9606 GN=EIF3D PE=1 SV=1	7206.94873	14993.38477	6503.282227	11382.52539	NaN	18237.65039	5584.945801	7087.029785	12821.12598	2988.886475	NaN	11879.93066	12096.82422	5004.449707	10327.57715	NaN	9591.580078	25185.01758	20256.26758	11539.17676	7872.720703	6424.318359	5860.057617	4099.069336	NaN	2511.023682	4461.516602	14652.19629	10080.92383	8465.454102	13129.66895	NaN	19454.81445
O15372	EIF3H	Homo sapiens	Eukaryotic translation initiation factor 3 subunit H	O15372	EIF3H_HUMAN	>sp|O15372|EIF3H_HUMAN Eukaryotic translation initiation factor 3 subunit H OS=Homo sapiens OX=9606 GN=EIF3H PE=1 SV=1	90.78878784	NaN	100667.6328	84656.17969	1879.258423	4521.852539	NaN	NaN	NaN	NaN	458.5577393	2372.267822	333.0892029	667.7893677	9740.384766	NaN	164.9210205	4498.810059	1254.109009	6568.847656	768.6367188	62.99160767	117.2552414	NaN	472.257843	222.0341339	NaN	994.3933105	561.2055054	3565.129639	13193.45898	NaN	9116.230469
O15389	SIGLEC5	Homo sapiens	Sialic acid-binding Ig-like lectin 5	O15389	SIGL5_HUMAN	>sp|O15389|SIGL5_HUMAN Sialic acid-binding Ig-like lectin 5 OS=Homo sapiens OX=9606 GN=SIGLEC5 PE=1 SV=1	17745.91602	43509.85938	59121.79297	18091.43555	15701.86035	36246.01953	79555.20313	18833.28711	24341.91797	27377.76953	20848.01367	24367.9375	21005.53125	1799.709595	10295.25684	NaN	19859.83789	50177.96875	20437.12891	11373.95313	15670.4209	10774.02539	15342.9707	7375.32959	6141.26416	24500.54492	9834.448242	11111.49902	16873.28906	10718.08691	20521.875	28080.53711	16078.21191
O15393	TMPRSS2	Homo sapiens	Transmembrane protease serine 2	O15393	TMPS2_HUMAN	>sp|O15393|TMPS2_HUMAN Transmembrane protease serine 2 OS=Homo sapiens OX=9606 GN=TMPRSS2 PE=1 SV=3	NaN	NaN	NaN	4494.318359	22696.12305	NaN	NaN	NaN	NaN	NaN	NaN	NaN	NaN	NaN	NaN	11042.25391	NaN	NaN	NaN	NaN	127.7666626	NaN	3252.643799	NaN	241.8492737	3800.334717	NaN	NaN	2157.753174	NaN	NaN	NaN	NaN
O15400	STX7	Homo sapiens	Syntaxin-7	O15400	STX7_HUMAN	>sp|O15400|STX7_HUMAN Syntaxin-7 OS=Homo sapiens OX=9606 GN=STX7 PE=1 SV=4	44258.36328	30564.46289	38689.96875	68324.17188	18676.92773	75971.13281	30210.71875	68696.44531	10276.69629	46096.93359	42327.50391	51211.29297	76151.95313	23633.79688	138686.9688	37267.58203	65822.02344	74553.66406	56048.1875	39456.14844	63758.69531	73667.60938	33794.19922	48527.59375	44722.56641	16818.19922	35524.96484	43298.48438	31695.39648	25144.5293	16681.38477	31938.83008	15024.67383
O15427	SLC16A3	Homo sapiens	Monocarboxylate transporter 4	O15427	MOT4_HUMAN	>sp|O15427|MOT4_HUMAN Monocarboxylate transporter 4 OS=Homo sapiens OX=9606 GN=SLC16A3 PE=1 SV=1	5445.745605	21171.32031	26749.22656	15856.04492	11936.21484	23584.44922	32587.34375	22784.53125	NaN	29236.74023	NaN	NaN	13690.77246	6319.502441	NaN	13364.71875	42289.69531	22661.97266	12360.64648	35479.5625	6007.760742	25923.95898	9684.803711	18264.90039	NaN	14457.04395	11780.22461	11285.77637	8603.946289	14374.64453	13176.0957	12349.20703	10970.18164
O15484	CAPN5	Homo sapiens	Calpain-5	O15484	CAN5_HUMAN	>sp|O15484|CAN5_HUMAN Calpain-5 OS=Homo sapiens OX=9606 GN=CAPN5 PE=1 SV=2	17487.1543	NaN	14552.24316	12903.83789	31192.41602	NaN	NaN	5675.210938	NaN	3277.348877	NaN	NaN	5402.497559	9146.416992	NaN	39691.85938	12353.55469	NaN	10807.5459	NaN	NaN	20048.46484	16016.6543	4191.510254	17549.41602	13149.26172	27568.25586	NaN	12796.77246	3140.166504	NaN	16463.34375	16533.46484
O15498	YKT6	Homo sapiens	Synaptobrevin homolog YKT6	O15498	YKT6_HUMAN	>sp|O15498|YKT6_HUMAN Synaptobrevin homolog YKT6 OS=Homo sapiens OX=9606 GN=YKT6 PE=1 SV=1	4450.469727	NaN	10538.79395	11662.25098	11891.42578	19850.44531	NaN	14079.18164	NaN	8083.806641	14410.75293	8419.298828	22323.08008	5402.035645	18052.25	6188.077148	21527.25586	13566.27832	8217.975586	409.2991638	6314.028809	8570.724609	7459.098633	8113.720215	11735.04688	7238.409668	8431.035156	14077.35156	8573.996094	6534.595215	8859.042969	7248.383301	4684.327148
O15511	ARPC5	Homo sapiens	Actin-related protein 2/3 complex subunit 5	O15511	ARPC5_HUMAN	>sp|O15511|ARPC5_HUMAN Actin-related protein 2/3 complex subunit 5 OS=Homo sapiens OX=9606 GN=ARPC5 PE=1 SV=3	287866.625	904867.6875	146663.5938	248207.5156	122028.7969	713620.625	26057.18945	246378.7344	225122.4219	334076	270196.4063	197816.8438	507790.2813	216851.9219	617037.625	161551.8438	550248.5	252214.4844	247893.0156	292896.0625	336676.4375	253221.1719	224124.3281	537182.3125	265846.5	117070.1641	79664.65625	766368.25	260951.625	700231.1875	1267909.375	139765.8438	525802.4375
O15533	TAPBP	Homo sapiens	Tapasin	O15533	TPSN_HUMAN	>sp|O15533|TPSN_HUMAN Tapasin OS=Homo sapiens OX=9606 GN=TAPBP PE=1 SV=2	NaN	NaN	NaN	NaN	NaN	17294.08789	NaN	NaN	NaN	13817.24414	NaN	NaN	NaN	NaN	NaN	NaN	739.0148315	4700.44873	NaN	NaN	3578.589111	NaN	NaN	NaN	NaN	5163.333984	3740.932861	1504.780762	4469.72168	3012.962646	18926.75	NaN	6775.709961
O43143	DHX15	Homo sapiens	ATP-dependent RNA helicase DHX15	O43143	DHX15_HUMAN	>sp|O43143|DHX15_HUMAN ATP-dependent RNA helicase DHX15 OS=Homo sapiens OX=9606 GN=DHX15 PE=1 SV=2	9050.368164	4931.556641	4942.677246	12385.60059	NaN	7809.180176	NaN	2561.806885	NaN	36131.6875	NaN	10350.39063	12574.63281	6772.139648	10248.0459	4769.525391	15946.48242	7076.363281	14508.1377	NaN	10659.8457	30729.75391	7634.307617	3993.275391	9670.613281	2623.58374	NaN	11263.70996	8123.902832	8967.123047	7249.000488	2550.967285	3753.171875
O43175	PHGDH	Homo sapiens	D-3-phosphoglycerate dehydrogenase	O43175	SERA_HUMAN	>sp|O43175|SERA_HUMAN D-3-phosphoglycerate dehydrogenase OS=Homo sapiens OX=9606 GN=PHGDH PE=1 SV=4	9321.240234	15535.61426	10154.46875	8448.666016	16139.89453	10395.24902	8235.113281	9933.351563	12827.7168	8616.099609	6055.783691	15560.08301	6075.563477	5813.463379	2304.772461	42961.83203	14523.04688	7190.266113	8994.336914	15574.39453	5881.811523	10843.92578	17665.82227	6188.760254	13291.50586	9768.888672	15691.25195	3057.602051	8378.272461	4289.796875	5265.039063	9832.193359	10955.0957
O43240	KLK10	Homo sapiens	Kallikrein-10	O43240	KLK10_HUMAN	>sp|O43240|KLK10_HUMAN Kallikrein-10 OS=Homo sapiens OX=9606 GN=KLK10 PE=1 SV=3	37817.48047	NaN	21946.27734	20955.80664	77274.10156	7816.88623	NaN	100359.125	NaN	NaN	136973.75	139844.0313	12668.00684	38631.28125	11164.25293	119122.1875	7601.703613	62387.82422	29815.0918	NaN	5716.124512	26701.16211	68072.60156	21255.28711	70132.21875	23746.59766	99203.21875	NaN	42482.65625	NaN	283257.7188	64180.00391	135359.1875
O43242	PSMD3	Homo sapiens	26S proteasome non-ATPase regulatory subunit 3	O43242	PSMD3_HUMAN	>sp|O43242|PSMD3_HUMAN 26S proteasome non-ATPase regulatory subunit 3 OS=Homo sapiens OX=9606 GN=PSMD3 PE=1 SV=2	5061.159668	NaN	2618.16333	2733.351318	NaN	NaN	NaN	NaN	NaN	NaN	981.9241943	1546.555176	NaN	NaN	NaN	NaN	NaN	NaN	4808.498535	NaN	5816.99707	NaN	5363.597168	NaN	NaN	NaN	NaN	NaN	3208.173828	NaN	NaN	NaN	NaN
O43278	SPINT1	Homo sapiens	Kunitz-type protease inhibitor 1	O43278	SPIT1_HUMAN	>sp|O43278|SPIT1_HUMAN Kunitz-type protease inhibitor 1 OS=Homo sapiens OX=9606 GN=SPINT1 PE=1 SV=2	15223.35156	NaN	15121.58789	3530.182861	28071.14258	NaN	NaN	NaN	NaN	40527.38672	32848.65625	20134.67773	5344.85791	7920.655273	NaN	29804.22852	NaN	NaN	10314.85156	NaN	NaN	NaN	20827.23047	NaN	8513.130859	13419.29492	14934.34473	NaN	17480.8457	NaN	NaN	16090.87109	NaN
O43291	SPINT2	Homo sapiens	Kunitz-type protease inhibitor 2	O43291	SPIT2_HUMAN	>sp|O43291|SPIT2_HUMAN Kunitz-type protease inhibitor 2 OS=Homo sapiens OX=9606 GN=SPINT2 PE=1 SV=2	7019.977539	NaN	11188.7373	NaN	15334.7207	NaN	NaN	NaN	NaN	NaN	75567.39844	NaN	NaN	12355.61621	3268.843018	29782.53711	NaN	NaN	9899.733398	NaN	NaN	NaN	7584.496094	6063.654297	10739.42676	13421.58984	16153.12109	NaN	8107.923828	NaN	NaN	12575.61328	NaN
O43390	HNRNPR	Homo sapiens	Heterogeneous nuclear ribonucleoprotein R	O43390	HNRPR_HUMAN	>sp|O43390|HNRPR_HUMAN Heterogeneous nuclear ribonucleoprotein R OS=Homo sapiens OX=9606 GN=HNRNPR PE=1 SV=1	23267.15625	27518.04492	19639.875	30768.30664	13787.02441	45909.64063	19233.20117	43719.17969	27749.78711	34626.55078	27384.25977	27256.85156	31422.63867	26547.49414	48520.89844	NaN	45205.58203	25326.04297	61528.56641	48501.94141	21706.99805	17836.08789	15190.74414	16994.53906	26693.01172	11211.20605	9243.619141	31958.68945	17620.39453	31801.58984	21495.17383	14222.18066	40619.30078
O43396	TXNL1	Homo sapiens	Thioredoxin-like protein 1	O43396	TXNL1_HUMAN	>sp|O43396|TXNL1_HUMAN Thioredoxin-like protein 1 OS=Homo sapiens OX=9606 GN=TXNL1 PE=1 SV=3	23006.05469	24464.12891	25367.85547	18591.43945	31276.83008	19323.625	NaN	10323.04492	NaN	15570.99609	20427.78516	15060.52637	16160.7793	22529.17773	16869.24219	15106.54492	9897.342773	13381.08594	42815.95313	12493.86914	5329.43457	NaN	16323.52246	NaN	8608.834961	5828.247559	5983.606934	9752.530273	8571.811523	5216.380859	5368.733887	8395.538086	11442.97363
O43399	TPD52L2	Homo sapiens	Tumor protein D54	O43399	TPD54_HUMAN	>sp|O43399|TPD54_HUMAN Tumor protein D54 OS=Homo sapiens OX=9606 GN=TPD52L2 PE=1 SV=2	6551.064941	1978.653198	5228.90332	41257.12891	5101.056152	17170.79102	3866.071533	16610.38477	10358.12402	12466.13184	17862.51563	34458.94922	16644.76172	9040.727539	23380.26563	2046.657104	19952.15625	NaN	19564.18359	NaN	13953.19336	14602.75195	7551.705078	11845.16309	27795.59375	4200.84375	NaN	7659.000977	10279.09375	22531.27344	13385.16895	10215.05664	9572.962891
O43451	MGAM	Homo sapiens	Maltase-glucoamylase	O43451	MGA_HUMAN	>sp|O43451|MGA_HUMAN Maltase-glucoamylase OS=Homo sapiens OX=9606 GN=MGAM PE=1 SV=6	55872.77734	576690.3125	83555.39063	84485.83594	37686.33203	551156.0625	461967.5313	291589.375	573432	439943.375	151981.7656	82406.94531	158931.7969	51759.06641	210491.1094	33653.125	178218.5781	363440.2188	67755.35156	664304.5	61719.63672	84238.20313	35031.66797	292563.3125	27435.39648	84316.4375	70590.66406	200430.3906	52670.65234	345346.6563	386160.3125	42416.50781	503636.4375
O43488	AKR7A2	Homo sapiens	Aflatoxin B1 aldehyde reductase member 2	O43488	ARK72_HUMAN	>sp|O43488|ARK72_HUMAN Aflatoxin B1 aldehyde reductase member 2 OS=Homo sapiens OX=9606 GN=AKR7A2 PE=1 SV=3	24174.79102	37740.74609	17925.61523	46686.78125	19286.3457	51805.14063	14374.03418	34276.65625	25.34337234	27678.23828	22769.42383	11575.38086	31914.63867	15762.21875	48681.05469	NaN	43330.72656	40246.17578	30011.69727	30619.88477	15706.94629	7462.264648	18641.94141	15062.26465	10302.07031	17889.625	9431.606445	35049.38672	13874.97559	38525.10547	43354.88281	5792.783203	36494.44531
O43490	PROM1	Homo sapiens	Prominin-1	O43490	PROM1_HUMAN	>sp|O43490|PROM1_HUMAN Prominin-1 OS=Homo sapiens OX=9606 GN=PROM1 PE=1 SV=1	211274.8438	89725.03906	89029.25781	191621.1719	216715.4375	42019.70703	92127.83594	92119.82813	301481.4375	129081.2969	41590.46094	96704.38281	90055.6875	85837.07031	101061.8047	336020.7188	101963.7969	52236.14844	82794.55469	103773.7031	48444.125	145049.9844	129304.6094	64400.67188	96312.96875	113904.7891	159553.1563	52269.38672	90023.09375	76763.19531	38278.08594	130930.8672	137598.7656
O43493	TGOLN2	Homo sapiens	Trans-Golgi network integral membrane protein 2	O43493	TGON2_HUMAN	>sp|O43493|TGON2_HUMAN Trans-Golgi network integral membrane protein 2 OS=Homo sapiens OX=9606 GN=TGOLN2 PE=1 SV=4	121381.3828	NaN	20015.74219	29203.65039	33803.98047	26006.13477	24015.34766	4778.985352	6087.394531	5173.569336	2140.173584	30897.30664	3868.90918	5880.187012	7000.772949	10652.97461	5846.785156	4658.256348	3783.599854	4670.385742	3217.517334	4979.317871	5632.318848	4741.250488	6016.191406	2911.281982	8015.776855	2381.66748	4654.837891	2605.758789	6454.253906	1656.562012	5223.230957
O43504	LAMTOR5	Homo sapiens	Ragulator complex protein LAMTOR5	O43504	LTOR5_HUMAN	>sp|O43504|LTOR5_HUMAN Ragulator complex protein LAMTOR5 OS=Homo sapiens OX=9606 GN=LAMTOR5 PE=1 SV=1	7425.641602	NaN	14174.34863	19477.80859	12361.43164	15322.49121	NaN	NaN	NaN	NaN	38671.07031	NaN	14866.05664	NaN	38848.55078	NaN	NaN	NaN	21186.4668	NaN	8620.625977	11068.53516	17838.96094	13322.375	20273.39844	8829.738281	11692.13672	24875.67773	16191.45313	10333.18945	18876.19922	NaN	NaN
O43505	B4GAT1	Homo sapiens	Beta-1,4-glucuronyltransferase 1	O43505	B4GA1_HUMAN	>sp|O43505|B4GA1_HUMAN Beta-1,4-glucuronyltransferase 1 OS=Homo sapiens OX=9606 GN=B4GAT1 PE=1 SV=1	17005.3457	NaN	8393.238281	12544.27148	23106.81641	NaN	25529.49609	NaN	NaN	3702.977051	14519.28906	10686.44629	5290.807129	9208.470703	7151.539551	18612.18164	3846.577148	NaN	13982.11816	34.55313492	NaN	9897.600586	10996.84668	NaN	23014.37109	10994.07813	15083.34863	3244.941895	16479.38281	NaN	NaN	9928.546875	NaN
O43511	SLC26A4	Homo sapiens	Pendrin	O43511	S26A4_HUMAN	>sp|O43511|S26A4_HUMAN Pendrin OS=Homo sapiens OX=9606 GN=SLC26A4 PE=1 SV=1	7724.737305	10589.54492	7093.292969	11750.77344	7444.372559	11130.69727	4907.299805	35819.08594	28650.10938	33394.42578	23043.03711	12539.08398	20446.55078	25270.86523	10463.17188	21715.77344	9568.901367	12969.06836	8931.164063	53820.01563	23190.10352	24896.33398	11852.09766	15414.81934	11996.9834	15754.17773	9294.178711	9317.59082	11593.45801	15637.75195	12134.58105	17361.27734	46245.08203
O43516	WIPF1	Homo sapiens	WAS/WASL-interacting protein family member 1	O43516	WIPF1_HUMAN	>sp|O43516|WIPF1_HUMAN WAS/WASL-interacting protein family member 1 OS=Homo sapiens OX=9606 GN=WIPF1 PE=1 SV=3	4769.400879	42204.68359	10164.20801	11019.18164	NaN	20782.37891	25044.75977	46619.16406	35622.0625	30633.60742	47479.30859	4401.086914	3426.587891	10103.2666	19623.88086	NaN	21064.86523	22884.71289	22360.09766	85213.42969	38160.94141	17868.66797	8603.817383	26384.50195	21229.82227	6716.249512	12255.08496	23360.4375	11184.15039	31033.0293	43772.58203	13198.95996	37598.1875
O43520	ATP8B1	Homo sapiens	Phospholipid-transporting ATPase IC	O43520	AT8B1_HUMAN	>sp|O43520|AT8B1_HUMAN Phospholipid-transporting ATPase IC OS=Homo sapiens OX=9606 GN=ATP8B1 PE=1 SV=3	8970.098633	NaN	2206.363037	14841.27637	NaN	NaN	NaN	NaN	NaN	NaN	NaN	3303.417725	NaN	24432.88672	NaN	NaN	NaN	NaN	3685.02832	NaN	NaN	NaN	NaN	NaN	NaN	NaN	NaN	NaN	2839.138672	NaN	NaN	NaN	NaN
O43566	RGS14	Homo sapiens	Regulator of G-protein signaling 14	O43566	RGS14_HUMAN	>sp|O43566|RGS14_HUMAN Regulator of G-protein signaling 14 OS=Homo sapiens OX=9606 GN=RGS14 PE=1 SV=4	91505.66406	263893.5625	35093.05469	17259.87305	NaN	78684.08594	50286.01172	9268.730469	144933.5156	7097.333008	NaN	32739.2793	273.3701477	NaN	NaN	NaN	2660.989502	11210.76465	NaN	1513.290283	9298.759766	NaN	813481.875	NaN	NaN	1074.199219	NaN	NaN	NaN	1962.686157	7713.515625	NaN	5952.25
O43583	DENR	Homo sapiens	Density-regulated protein	O43583	DENR_HUMAN	>sp|O43583|DENR_HUMAN Density-regulated protein OS=Homo sapiens OX=9606 GN=DENR PE=1 SV=2	NaN	NaN	NaN	7792.744629	NaN	7859.140137	NaN	NaN	NaN	NaN	NaN	NaN	4390.419434	2154.550537	5422.833008	NaN	7996.054688	NaN	4001.462646	7298.38623	7188.505859	7290.213379	4159.810547	NaN	29547.6875	772.6859741	NaN	6431.396484	6262.020996	3979.907227	NaN	6507.160156	NaN
O43598	DNPH1	Homo sapiens	5-hydroxymethyl-dUMP N-hydrolase	O43598	DNPH1_HUMAN	>sp|O43598|DNPH1_HUMAN 5-hydroxymethyl-dUMP N-hydrolase OS=Homo sapiens OX=9606 GN=DNPH1 PE=1 SV=1	25508.08984	NaN	19176.58008	19692.75391	19347.49805	6815.724609	NaN	NaN	NaN	NaN	NaN	NaN	NaN	8517.976563	NaN	27967.21875	NaN	NaN	17803.68555	NaN	6672.319824	NaN	16493.6543	NaN	11034.74023	8866.893555	17127.2832	NaN	9355.851563	NaN	NaN	8058.574707	NaN
O43617	TRAPPC3	Homo sapiens	Trafficking protein particle complex subunit 3	O43617	TPPC3_HUMAN	>sp|O43617|TPPC3_HUMAN Trafficking protein particle complex subunit 3 OS=Homo sapiens OX=9606 GN=TRAPPC3 PE=1 SV=1	12328.80469	36225.34375	17999.03516	15863.10156	13030.63965	33539.71484	NaN	16529.53125	21059.60352	20739.37305	22180.8418	14051.25586	22922.54883	18976.88281	34897.15625	NaN	31871.19531	36209.08203	18342.54102	23494.26172	14529.58789	8654.405273	11350.43945	13938.88379	16800.77734	12818.64941	5811.038574	25733.88672	12422.66406	13787.81445	21990.79883	7439.76416	28412.56641
O43653	PSCA	Homo sapiens	Prostate stem cell antigen	O43653	PSCA_HUMAN	>sp|O43653|PSCA_HUMAN Prostate stem cell antigen OS=Homo sapiens OX=9606 GN=PSCA PE=1 SV=2	550318.8125	97878.64844	397807.3125	272039.6563	814194	156003.4688	346844.2188	28457.6875	NaN	NaN	38776.58594	33579.82422	100830.8047	30810.78125	57646.05469	358643.375	104712.1016	NaN	83707.83594	NaN	62242.69141	NaN	415601.875	NaN	26625.82422	NaN	NaN	NaN	228819.625	NaN	10349.61523	434877.4688	51219.09375
O43657	TSPAN6	Homo sapiens	Tetraspanin-6	O43657	TSN6_HUMAN	>sp|O43657|TSN6_HUMAN Tetraspanin-6 OS=Homo sapiens OX=9606 GN=TSPAN6 PE=1 SV=1	53877.45313	87810.41406	124631.1406	229384.3438	180583.4688	23077.48633	56325.14844	80974.53906	NaN	25588.70898	31203.02539	22852.5625	19119.0957	38819.46484	29042.51758	25769.16016	30759.35156	22180.54297	33972.00781	28641.47656	24002.52148	12778.60547	16439.89844	21845.86914	16697.25	15056.19336	31507.08203	25040.53125	23389.79492	23120.59375	83097.79688	35777.54688	135651.9844
O43660	PLRG1	Homo sapiens	Pleiotropic regulator 1	O43660	PLRG1_HUMAN	>sp|O43660|PLRG1_HUMAN Pleiotropic regulator 1 OS=Homo sapiens OX=9606 GN=PLRG1 PE=1 SV=1	NaN	4766.385254	2162.673096	4998.006348	NaN	3732.643066	14485.30957	NaN	5689.853516	4999.288086	NaN	3433.49707	NaN	NaN	5810.532227	NaN	5582.399902	10116.7041	NaN	NaN	NaN	NaN	NaN	NaN	NaN	NaN	NaN	3354.427734	NaN	4753.801758	4380.054688	NaN	3990.902832
O43681	GET3	Homo sapiens	ATPase GET3	O43681	GET3_HUMAN	>sp|O43681|GET3_HUMAN ATPase GET3 OS=Homo sapiens OX=9606 GN=GET3 PE=1 SV=2	38583.14453	24316.73242	9636.490234	5946.541016	15318.56445	21299.86328	11151.88184	NaN	21244.89258	13764.09863	NaN	21219.89258	NaN	NaN	NaN	NaN	11110.36816	NaN	NaN	16513.23047	19989.39844	33235.24219	21385.84375	NaN	13712.65039	8959.169922	NaN	NaN	16029.68457	NaN	18440.83984	NaN	35599.31641
O43684	BUB3	Homo sapiens	Mitotic checkpoint protein BUB3	O43684	BUB3_HUMAN	>sp|O43684|BUB3_HUMAN Mitotic checkpoint protein BUB3 OS=Homo sapiens OX=9606 GN=BUB3 PE=1 SV=1	12768.58008	33112.70703	10880.92285	15335.30469	4522.308594	20136.85156	NaN	13026.92188	10261.32324	NaN	5923.613281	9287.898438	9840.384766	8086.839844	18764.21875	NaN	17589.61328	8187.125	12905.28027	23273.91211	10986.95508	4000.63208	3531.595703	NaN	NaN	3596.925537	NaN	23665.38086	8094.151855	19654.43164	20625.46484	NaN	18628.19922
O43707	ACTN4	Homo sapiens	Alpha-actinin-4	O43707	ACTN4_HUMAN	>sp|O43707|ACTN4_HUMAN Alpha-actinin-4 OS=Homo sapiens OX=9606 GN=ACTN4 PE=1 SV=2	118288.75	313480.4063	104357.2109	162928.25	66213.17969	255653.9063	144776.875	198303.0938	316172.1875	148896.4844	80071.46094	130123.5313	149807.8906	66392.40625	240591.6406	50418.33594	172884.5938	338259.375	133634.5781	222936.6094	105819.0938	110002.5938	90354.07813	139839.2344	101713.2188	72340.21875	69375.52344	243091.5313	91866.08594	206958.6563	257536.9844	70826.71094	244952.4531
O43747	AP1G1	Homo sapiens	AP-1 complex subunit gamma-1	O43747	AP1G1_HUMAN	>sp|O43747|AP1G1_HUMAN AP-1 complex subunit gamma-1 OS=Homo sapiens OX=9606 GN=AP1G1 PE=1 SV=5	14097.49805	29376.08789	15109.98145	13512.16797	14111.21289	26175.14063	46912.37109	15916.21387	38754.21875	25567.73438	8525.097656	21268.19141	20522.29883	12641.52051	33195.27734	14939.24805	26712.61719	28275.04883	18321.80664	26985.48242	14809.54492	9976.207031	12097.37891	16657.18555	17009.38672	12378.69336	9431.216797	28558.35742	12387.85059	27065.93555	25880.30469	9394.644531	38375.11328
O43760	SYNGR2	Homo sapiens	Synaptogyrin-2	O43760	SNG2_HUMAN	>sp|O43760|SNG2_HUMAN Synaptogyrin-2 OS=Homo sapiens OX=9606 GN=SYNGR2 PE=1 SV=1	12542.94238	37628.75	31901.53711	21217.24414	16439.75781	39920.39453	46967.02344	41373.62109	42014.44141	33577.47656	7687.316406	27227.17773	20801.98633	29083.02148	12226.33496	34852.14063	33166.23047	31789.68555	NaN	62346.53516	19367.80469	44197.03125	24814.39844	19385.53906	16845.35156	27771.17383	24165.63672	20510.59766	16560.92188	13769.35156	13437.55469	21125.73633	28450.76172
O43768	ENSA	Homo sapiens	Alpha-endosulfine	O43768	ENSA_HUMAN	>sp|O43768|ENSA_HUMAN Alpha-endosulfine OS=Homo sapiens OX=9606 GN=ENSA PE=1 SV=1	NaN	48311.84375	12068.04004	11195.55664	6569.195801	45930.96484	6775.222168	503.8176575	NaN	14666.73535	NaN	NaN	9383.767578	8570.078125	16325.00098	NaN	7685.100098	21906.34766	24812.58984	6248.038086	7094.029297	6880.991211	6113.418457	870.2857056	7211.755371	2744.62793	1600.275513	3117.418945	2599.753174	7114.622559	25478.73633	6066.837402	11138.11621
O43772	SLC25A20	Homo sapiens	Mitochondrial carnitine/acylcarnitine carrier protein	O43772	MCAT_HUMAN	>sp|O43772|MCAT_HUMAN Mitochondrial carnitine/acylcarnitine carrier protein OS=Homo sapiens OX=9606 GN=SLC25A20 PE=1 SV=1	NaN	8458.356445	NaN	NaN	NaN	8171.413086	7386.67627	NaN	14790.95801	NaN	NaN	NaN	NaN	NaN	NaN	NaN	5782.235352	11862.46094	NaN	NaN	5482.481445	NaN	NaN	5892.895508	NaN	NaN	NaN	NaN	NaN	NaN	3782.388184	407.7855835	16737.53516
O43776	NARS1	Homo sapiens	Asparagine--tRNA ligase, cytoplasmic	O43776	SYNC_HUMAN	>sp|O43776|SYNC_HUMAN Asparagine--tRNA ligase, cytoplasmic OS=Homo sapiens OX=9606 GN=NARS1 PE=1 SV=1	20264.3457	16900.80859	11602.7832	27914.37305	24230.11523	22343.47656	14752.23145	26734.83594	16448.56445	15708.72656	NaN	21993.99219	16641.58398	12492.62402	7118.450195	7117.993652	37094.25391	16683.83008	13126.64844	67875.34375	16770.66211	10486.5918	18578.17188	8403.141602	10324.99707	8117.57959	11667.42773	20763.44531	13947.83203	15346.97363	8318.561523	9830.999023	27174.89063
O43790	KRT86	Homo sapiens	Keratin, type II cuticular Hb6	O43790	KRT86_HUMAN	>sp|O43790|KRT86_HUMAN Keratin, type II cuticular Hb6 OS=Homo sapiens OX=9606 GN=KRT86 PE=1 SV=1	27002.58594	NaN	75590.67969	10479.38965	20034.61328	6744.180664	77414.22656	NaN	NaN	NaN	5480.037598	68593.41406	52764.73828	55843.96094	17499.69531	NaN	61441.73047	53140.3125	NaN	87776.71875	30230.30078	5719.049316	6554.398438	NaN	2879.95166	20839.4043	3699.50708	19611.62891	9747.351563	44601.61328	25200.09375	34096.90234	114114.5625
O43795	MYO1B	Homo sapiens	Unconventional myosin-Ib	O43795	MYO1B_HUMAN	>sp|O43795|MYO1B_HUMAN Unconventional myosin-Ib OS=Homo sapiens OX=9606 GN=MYO1B PE=1 SV=3	34998.52344	12137.39941	14660.02246	28201.97852	43558.92578	5283.034668	20613.36523	20753.55469	46456.87891	22705.36719	NaN	14279.8125	15880.14355	22397.1582	8569.191406	99471.55469	19604.21875	26001.41992	29675.42188	NaN	16091.58789	33070.36328	20977.82617	30850.81055	19159.74219	18422.11328	55251.21484	7649.419922	24484.89258	5543.59668	7879.332031	38814.08984	33614.91406
O43809	NUDT21	Homo sapiens	Cleavage and polyadenylation specificity factor subunit 5	O43809	CPSF5_HUMAN	>sp|O43809|CPSF5_HUMAN Cleavage and polyadenylation specificity factor subunit 5 OS=Homo sapiens OX=9606 GN=NUDT21 PE=1 SV=1	7460.362305	10718.93164	8277.529297	16892.56445	NaN	13811.54883	NaN	8207.011719	NaN	NaN	NaN	8096.102051	11790.41602	7342.233887	NaN	NaN	NaN	2912.527832	9808.329102	NaN	4215.424316	4706.886719	NaN	NaN	NaN	NaN	NaN	17519.07813	6796.535156	NaN	NaN	NaN	NaN
O43813	LANCL1	Homo sapiens	Glutathione S-transferase LANCL1	O43813	LANC1_HUMAN	>sp|O43813|LANC1_HUMAN Glutathione S-transferase LANCL1 OS=Homo sapiens OX=9606 GN=LANCL1 PE=1 SV=1	13975.59375	29633.19727	11958.86426	28096.54688	14713.00684	20290.99219	22063.97656	NaN	25004.71484	25261.61328	13567.04785	17160.2832	21219.71094	30490.56641	20942.04102	23143.04883	24594.68945	26775.83008	31972.98633	NaN	NaN	NaN	16139.96973	12282.91211	NaN	11264.77734	NaN	18686.76758	14243.48438	16649.17773	14626.08691	NaN	15871.11133
O43847	NRDC	Homo sapiens	Nardilysin	O43847	NRDC_HUMAN	>sp|O43847|NRDC_HUMAN Nardilysin OS=Homo sapiens OX=9606 GN=NRDC PE=1 SV=3	5471.148438	21683.20313	2953.360596	8332.567383	NaN	12158.57227	NaN	NaN	NaN	NaN	NaN	9607.699219	NaN	NaN	7256.402832	NaN	11186.46777	15510.71289	3661.457275	NaN	NaN	NaN	3724.252686	NaN	10555.81738	NaN	2703.206543	8186.761719	2486.577393	9611.334961	10992.29785	NaN	NaN
O43852	CALU	Homo sapiens	Calumenin	O43852	CALU_HUMAN	>sp|O43852|CALU_HUMAN Calumenin OS=Homo sapiens OX=9606 GN=CALU PE=1 SV=2	41635.81641	54650.11328	41179.50391	7561.557129	70468.47656	27977.68359	34994.04688	40268.90625	108786.5859	9593.889648	105683.0313	59687.5625	13902.93262	40612.19531	18687.50977	128897.7891	16716	7977.961914	65997.77344	NaN	23737.75391	43266.13672	27990.48828	31216.94922	53449.12109	26321.38672	53430.82422	13471.11133	34328.60547	29189.34961	3278.700439	41586.44922	NaN
O43866	CD5L	Homo sapiens	CD5 antigen-like	O43866	CD5L_HUMAN	>sp|O43866|CD5L_HUMAN CD5 antigen-like OS=Homo sapiens OX=9606 GN=CD5L PE=1 SV=1	28269.29297	73831.75	63824.80859	16302.38672	47239.76172	67037.09375	NaN	35549.83203	97715.82031	39265.35547	56248.5	42005.70313	32276.61523	120849.9922	22984.45313	NaN	5291.491699	36269.3125	13767.86523	NaN	94460.15625	39630.87109	42311.44531	49831.19922	78488.28125	60833.72656	168384.6719	37838.20703	NaN	63746.70313	91718.92969	24975.19922	34338.90625
O60218	AKR1B10	Homo sapiens	Aldo-keto reductase family 1 member B10	O60218	AK1BA_HUMAN	>sp|O60218|AK1BA_HUMAN Aldo-keto reductase family 1 member B10 OS=Homo sapiens OX=9606 GN=AKR1B10 PE=1 SV=2	9691.488281	10534.33008	13697.86914	NaN	8153.01416	10512.94922	23676.70117	NaN	NaN	NaN	27200.63281	28257.07617	14597.91211	18094.22266	59806.99219	NaN	NaN	NaN	5107.216797	NaN	3554.020752	NaN	16267.7666	8763.879883	6490.782715	3419.721436	10092.4834	3241.050049	6116.355469	NaN	NaN	17005.46875	11646.30957
O60229	KALRN	Homo sapiens	Kalirin	O60229	KALRN_HUMAN	>sp|O60229|KALRN_HUMAN Kalirin OS=Homo sapiens OX=9606 GN=KALRN PE=1 SV=3	4806.577148	NaN	2215.473389	4699.946289	548.2460327	154464.5156	15977.37598	10909.08887	NaN	NaN	NaN	13778.57715	14544.43359	15281.42383	44733.89844	NaN	1305.823486	NaN	NaN	53585.00781	4905.873047	3552.13623	64.7440033	NaN	2859.386719	2905.352295	10837.98438	435.6295776	2005.443848	729.0042114	40010.46094	859.1189575	NaN
O60234	GMFG	Homo sapiens	Glia maturation factor gamma	O60234	GMFG_HUMAN	>sp|O60234|GMFG_HUMAN Glia maturation factor gamma OS=Homo sapiens OX=9606 GN=GMFG PE=1 SV=1	88453.22656	122436.6172	82657.85938	139810.3438	68477.17188	130898.8672	35201.75	48721.26172	49447.76172	87298.57813	161036.6406	77461.63281	102512.7813	94988.17969	40521.36328	84350.15625	88615.64063	76675.79688	173847.0938	93437.83594	127414.9219	101556.9453	152674.4219	83251.92969	172266.4219	98235.14844	109473.8984	89508.54688	117522.2578	92010.03125	97491.26563	145155.5313	63389.93359
O60235	TMPRSS11D	Homo sapiens	Transmembrane protease serine 11D	O60235	TM11D_HUMAN	>sp|O60235|TM11D_HUMAN Transmembrane protease serine 11D OS=Homo sapiens OX=9606 GN=TMPRSS11D PE=1 SV=1	41806.92188	18.02665138	26887.99805	NaN	33378.17969	7319.82373	NaN	NaN	NaN	NaN	70238.83594	158484.0313	NaN	15197.24316	NaN	21239.13477	NaN	NaN	13996.02637	NaN	NaN	NaN	29608.0918	NaN	15044.07031	10785.59961	26585.89648	5981.793945	17991.35547	NaN	NaN	46310.49609	NaN
O60262	GNG7	Homo sapiens	Guanine nucleotide-binding protein G(I)/G(S)/G(O) subunit gamma-7	O60262	GBG7_HUMAN	>sp|O60262|GBG7_HUMAN Guanine nucleotide-binding protein G(I)/G(S)/G(O) subunit gamma-7 OS=Homo sapiens OX=9606 GN=GNG7 PE=1 SV=1	4268.754883	NaN	5725.52832	5159.572754	4831.194824	NaN	11180.06641	6180.231934	NaN	NaN	NaN	NaN	5457.672363	NaN	2303.468506	NaN	7638.214844	8407.506836	NaN	10722.45898	6567.786133	NaN	2788.146973	NaN	6425.108887	3970.286865	NaN	8076.905762	6947.868164	10136.49414	4318.242676	NaN	9873.606445
O60437	PPL	Homo sapiens	Periplakin	O60437	PEPL_HUMAN	>sp|O60437|PEPL_HUMAN Periplakin OS=Homo sapiens OX=9606 GN=PPL PE=1 SV=4	9674.429688	11173.31738	24259.52344	1834.220947	11009.75684	NaN	NaN	NaN	NaN	NaN	19665.27148	32160.54883	NaN	4522.470215	NaN	8005.447266	4386.845703	NaN	31358.23438	86036.64063	929.7027588	NaN	5836.509766	NaN	8930.322266	2326.453857	NaN	4684.92041	4178.332031	NaN	1512.053345	1959.147217	NaN
O60462	NRP2	Homo sapiens	Neuropilin-2	O60462	NRP2_HUMAN	>sp|O60462|NRP2_HUMAN Neuropilin-2 OS=Homo sapiens OX=9606 GN=NRP2 PE=1 SV=3	5310.620117	NaN	NaN	NaN	NaN	NaN	11971.49316	NaN	NaN	NaN	NaN	NaN	NaN	NaN	NaN	NaN	NaN	NaN	NaN	NaN	NaN	NaN	2349.569824	NaN	NaN	NaN	NaN	NaN	8004.547852	NaN	NaN	NaN	NaN
O60493	SNX3	Homo sapiens	Sorting nexin-3	O60493	SNX3_HUMAN	>sp|O60493|SNX3_HUMAN Sorting nexin-3 OS=Homo sapiens OX=9606 GN=SNX3 PE=1 SV=3	22902.20508	75101.95313	16733.99805	24082.95703	14738.94629	78782.75781	42226.28516	28858.18359	97723.00781	33654.87109	32284.14063	28188.66797	17711.02734	21204.29102	26390.40234	22733.94727	18152.61914	45668.76563	38631.54688	41604.89063	23510.60352	21300.73242	18475.03906	26648.4082	32688.25977	17613.68164	13305.26563	26655.19727	19426.36328	39177.81641	47571.66016	22746.50586	36587.30078
O60506	SYNCRIP	Homo sapiens	Heterogeneous nuclear ribonucleoprotein Q	O60506	HNRPQ_HUMAN	>sp|O60506|HNRPQ_HUMAN Heterogeneous nuclear ribonucleoprotein Q OS=Homo sapiens OX=9606 GN=SYNCRIP PE=1 SV=2	17269.18164	35243.33984	12848.94531	19865.39844	7732.541992	58079.02344	22059.60352	27933.16016	51012.05078	21241.0332	14122.13184	13895.5918	16440.51758	7046.112305	19716.5625	NaN	20576.45898	26343.99414	15916.67871	NaN	9570.675781	10803.15234	10003.78125	12064.22363	9850.978516	5442.101563	7197.088867	8746.570313	NaN	18485.71875	8850.500977	19201.82813	20972.56836
O60513	B4GALT4	Homo sapiens	Beta-1,4-galactosyltransferase 4	O60513	B4GT4_HUMAN	>sp|O60513|B4GT4_HUMAN Beta-1,4-galactosyltransferase 4 OS=Homo sapiens OX=9606 GN=B4GALT4 PE=1 SV=1	20743.61523	895588.8125	33739.26563	143317.3438	7320.699219	640037.625	NaN	305654.5	NaN	201373.0156	73607.46875	108143.5859	NaN	7358.80957	204006.2969	44614.73047	NaN	NaN	NaN	NaN	NaN	NaN	112.9274063	NaN	NaN	NaN	NaN	NaN	562.8275146	NaN	368379.2813	NaN	NaN
O60610	DIAPH1	Homo sapiens	Protein diaphanous homolog 1	O60610	DIAP1_HUMAN	>sp|O60610|DIAP1_HUMAN Protein diaphanous homolog 1 OS=Homo sapiens OX=9606 GN=DIAPH1 PE=1 SV=2	19159.97852	54262.67188	22176.11914	38484.27734	19131.69336	48486.48828	40371.65234	57955.36328	59234.36328	24193.25977	27511.39844	54760.67578	19187.81836	15938.29297	36544.22266	NaN	34563.43359	43130.98438	53813.00391	6925.662598	31819.64648	23350.19336	10159.95313	33072.58594	21547.80469	14719.17969	11830.2168	17094.74609	24805.83594	23021.01172	33624.5	NaN	21977.41992
O60635	TSPAN1	Homo sapiens	Tetraspanin-1	O60635	TSN1_HUMAN	>sp|O60635|TSN1_HUMAN Tetraspanin-1 OS=Homo sapiens OX=9606 GN=TSPAN1 PE=1 SV=2	305170.0313	171310.7969	206748.6563	675488	478764.6875	107794.3438	248031.9688	309499.8438	620364.375	263431.625	132750.9219	178679.4375	226982.75	173788.4375	163497.3906	602983.5625	187559.5313	138599.0313	167817.7188	507595.6563	144732.3594	485487.125	393187.75	197702.0313	364390.6563	230636.3281	546373.9375	104919.2109	180612.4375	175038.2344	52937.10156	223581.5313	438056.6875
O60664	PLIN3	Homo sapiens	Perilipin-3	O60664	PLIN3_HUMAN	>sp|O60664|PLIN3_HUMAN Perilipin-3 OS=Homo sapiens OX=9606 GN=PLIN3 PE=1 SV=3	31783.61914	NaN	42504.32422	31694.04688	18483.27734	19816.18164	NaN	2029.925903	NaN	NaN	30464.20703	41033.05859	12637.98242	20074.58984	20230.53125	8874.845703	NaN	NaN	41049.40625	NaN	21030.97461	7561.009277	18073.00977	NaN	23534.00586	8787.455078	12856.62305	12282.16406	25652.78711	7660.736816	12213.36523	13984.28027	8091.802246
O60701	UGDH	Homo sapiens	UDP-glucose 6-dehydrogenase	O60701	UGDH_HUMAN	>sp|O60701|UGDH_HUMAN UDP-glucose 6-dehydrogenase OS=Homo sapiens OX=9606 GN=UGDH PE=1 SV=1	45771.28906	NaN	14033.10059	13474.58887	35832.57031	NaN	NaN	2225.734863	6661.342285	6092.764648	NaN	13046.36621	5954.402832	15032.1123	1846.439575	14877.53516	8115.814941	NaN	47305.75	4551.792969	9599.201172	NaN	53732.79297	NaN	12942.55078	13698.81641	30630.20898	2908.025146	22375.74805	3028.262207	NaN	21130.09375	5836.774902
O60749	SNX2	Homo sapiens	Sorting nexin-2	O60749	SNX2_HUMAN	>sp|O60749|SNX2_HUMAN Sorting nexin-2 OS=Homo sapiens OX=9606 GN=SNX2 PE=1 SV=2	16451.80664	14612.77344	18650.64063	23099.34375	18744.96875	15958.52148	NaN	12697.26855	NaN	10579.7666	NaN	15005.13477	19638.15039	11229.91016	14744.08203	8453.930664	18723.84375	11341.5293	20255.17383	NaN	12175.76953	14994.5293	27987.5957	NaN	25297.82227	15442.83496	8526.521484	12181.12988	12340.32422	14932.37207	17029.04102	13986.78418	14957.20215
O60763	USO1	Homo sapiens	General vesicular transport factor p115	O60763	USO1_HUMAN	>sp|O60763|USO1_HUMAN General vesicular transport factor p115 OS=Homo sapiens OX=9606 GN=USO1 PE=1 SV=2	3378.402588	4687.354492	6597.681641	4938.868164	NaN	7435.719238	NaN	NaN	NaN	1727.858643	NaN	NaN	6559.922363	1284.901611	NaN	NaN	3911.729248	NaN	8584.188477	NaN	1977.828003	2165.1521	1907.680054	NaN	5559.050781	NaN	NaN	1238.523193	2270.104248	1194.056274	8576.404297	NaN	NaN
O60784	TOM1	Homo sapiens	Target of Myb1 membrane trafficking protein	O60784	TOM1_HUMAN	>sp|O60784|TOM1_HUMAN Target of Myb1 membrane trafficking protein OS=Homo sapiens OX=9606 GN=TOM1 PE=1 SV=2	24521.18555	27635.625	21392.53516	27854.44922	21137.86523	39163.38672	NaN	11715.25391	40494.36328	28798.48633	56456.88281	45672.76953	32133.07813	25500.61133	22131.50195	50223.48438	43931.6875	26944.80469	75243.27344	38500.375	22039.12891	19654.82617	33315.10156	38389.43359	24560.22266	38298.28125	19259.82617	20104.14648	29548.33984	30378.46094	35486.51953	4011.882568	25654.75391
O60814;P58876;P62807;Q5QNW6;Q93079;Q99877;Q99879	H2BC12;H2BC5;H2BC4;H2BC18;H2BC9;H2BC15;H2BC14	Homo sapiens	Histone H2B type 1-K;Histone H2B type 1-D;Histone H2B type 1-C/E/F/G/I;Histone H2B type 2-F;Histone H2B type 1-H;Histone H2B type 1-N;Histone H2B type 1-M	O60814;P58876;P62807;Q5QNW6;Q93079;Q99877;Q99879	H2B1K_HUMAN;H2B1D_HUMAN;H2B1C_HUMAN;H2B2F_HUMAN;H2B1H_HUMAN;H2B1N_HUMAN;H2B1M_HUMAN	>sp|O60814|H2B1K_HUMAN Histone H2B type 1-K OS=Homo sapiens OX=9606 GN=H2BC12 PE=1 SV=3;>sp|P58876|H2B1D_HUMAN Histone H2B type 1-D OS=Homo sapiens OX=9606 GN=H2BC5 PE=1 SV=2;>sp|P62807|H2B1C_HUMAN Histone H2B type 1-C/E/F/G/I OS=Homo sapiens OX=9606 GN=H2BC4 PE=1 SV=4;>sp|Q5QNW6|H2B2F_HUMAN Histone H2B type 2-F OS=Homo sapiens OX=9606 GN=H2BC18 PE=1 SV=3;>sp|Q93079|H2B1H_HUMAN Histone H2B type 1…	4096868.5	2524713	2753070.5	3972903	2261690	1857274.75	3662193.75	3138408.75	5924204	3673196	2500888	7240725	2828133	3282794.75	2648380.5	2009651.625	2620108.25	2389006.5	3836870.75	5656960	4290847.5	4086533.25	2868833.75	6063379.5	4639948.5	4915136.5	4173982.25	3622892.5	8308623	6067480	5009181.5	3670365.75	6762012.5
O60826	CCDC22	Homo sapiens	Coiled-coil domain-containing protein 22	O60826	CCD22_HUMAN	>sp|O60826|CCD22_HUMAN Coiled-coil domain-containing protein 22 OS=Homo sapiens OX=9606 GN=CCDC22 PE=1 SV=1	3022.195801	2227.496582	2319.797852	2975.230225	NaN	5202.088867	NaN	3695.709717	NaN	NaN	NaN	NaN	NaN	NaN	NaN	NaN	NaN	3454.059814	NaN	NaN	NaN	NaN	NaN	NaN	NaN	4269.555176	NaN	NaN	NaN	NaN	NaN	NaN	NaN
O60869	EDF1	Homo sapiens	Endothelial differentiation-related factor 1	O60869	EDF1_HUMAN	>sp|O60869|EDF1_HUMAN Endothelial differentiation-related factor 1 OS=Homo sapiens OX=9606 GN=EDF1 PE=1 SV=1	23062.02344	NaN	5858.950684	17735.66211	7756.260742	NaN	NaN	NaN	NaN	NaN	NaN	12722.2627	166488.5469	17047.5957	21921.26953	NaN	NaN	NaN	50023.57031	NaN	27584.4375	NaN	NaN	NaN	NaN	NaN	NaN	NaN	19613.12695	NaN	NaN	NaN	NaN
O60884	DNAJA2	Homo sapiens	DnaJ homolog subfamily A member 2	O60884	DNJA2_HUMAN	>sp|O60884|DNJA2_HUMAN DnaJ homolog subfamily A member 2 OS=Homo sapiens OX=9606 GN=DNAJA2 PE=1 SV=1	42545.73828	27228.10352	18608.93555	24331.86914	47958.375	31222.69336	22461.0332	23542.14063	58563.22656	19316.87305	NaN	17264.56055	19300.16797	14587.37598	18544.74609	22520.22656	34125.62891	12815.9248	21581.44141	15717.73828	18984.12695	17531.83398	31288.62305	9218.886719	18628.49609	17265.53711	22998.19141	14704.39355	16437.41016	9533.87207	10342.43848	21130.03906	25694.71484
O60888	CUTA	Homo sapiens	Protein CutA	O60888	CUTA_HUMAN	>sp|O60888|CUTA_HUMAN Protein CutA OS=Homo sapiens OX=9606 GN=CUTA PE=1 SV=2	142595.3281	220239.7188	124321.2656	155205.5781	162486.125	182293.8594	92117.375	73666.39844	NaN	36786.35156	115816.8672	101721.8828	44762	42329.8125	102377.7813	104386.4453	110907.5859	92473.95313	84195.86719	84810.5	17644.36133	53745.31641	77730.42969	46238.34375	47955.15234	36575.80469	64014.83203	73667.23438	30510.61523	41573.69922	40000.36328	81451.25781	42434.20313
O60938	KERA	Homo sapiens	Keratocan	O60938	KERA_HUMAN	>sp|O60938|KERA_HUMAN Keratocan OS=Homo sapiens OX=9606 GN=KERA PE=1 SV=1	8.908881187	NaN	NaN	5003.025391	13.66516113	2209.935303	18729.81055	33899.55078	20864.54883	116879.1953	6288.529785	NaN	25399.5625	11606.18457	14803.90332	NaN	24843.73438	43397.33203	4049.053223	130997.7891	50362.05469	8285.213867	NaN	24360.58594	12511.29004	11878.95703	NaN	1592.21582	8658.705078	36005.0625	24145.71484	NaN	178400.7656
O75015	FCGR3B	Homo sapiens	Low affinity immunoglobulin gamma Fc region receptor III-B	O75015	FCG3B_HUMAN	>sp|O75015|FCG3B_HUMAN Low affinity immunoglobulin gamma Fc region receptor III-B OS=Homo sapiens OX=9606 GN=FCGR3B PE=1 SV=3	61008.39453	82008.28906	91708.32813	57443.05859	NaN	NaN	NaN	NaN	NaN	NaN	NaN	NaN	NaN	49144.59375	58909.59766	97483.44531	NaN	NaN	76968.82031	NaN	49162.34766	NaN	NaN	NaN	111883.5781	28172.12695	NaN	NaN	45082.98047	NaN	NaN	153422.6719	NaN
O75083	WDR1	Homo sapiens	WD repeat-containing protein 1	O75083	WDR1_HUMAN	>sp|O75083|WDR1_HUMAN WD repeat-containing protein 1 OS=Homo sapiens OX=9606 GN=WDR1 PE=1 SV=4	172697.7813	437328.5	111152.7109	207117.7813	86887.03906	319170.875	174724.3906	256634.7813	285815.125	196771.8594	164206.0313	115094.2578	237174.5469	113451.5156	383847.0625	116670.0938	346323.1563	587126.1875	174216.4219	362281.75	219623.5938	162616.9063	168089.8281	236078.7188	155208.1406	120959.9609	120406.0703	241158.1719	150732.5469	292596.5938	256306.3906	133736.3125	253067.4531
O75131	CPNE3	Homo sapiens	Copine-3	O75131	CPNE3_HUMAN	>sp|O75131|CPNE3_HUMAN Copine-3 OS=Homo sapiens OX=9606 GN=CPNE3 PE=1 SV=1	90040.75	460335.375	167987.7969	131078.3281	81950.64063	350263.4063	467354.4688	249525.0781	697485.3125	293978.4063	175719.3281	116228.3203	169413.6406	110033.9766	114111.7344	98686.3125	200912.7656	353397.9063	119769.4375	301381.7813	161842.2188	208576.1719	81348.64844	288848.8438	77858.78125	170727.4063	142936.2031	196044	118629.5703	240633.5313	298985.5	98453.50781	293964.6875
O75165	DNAJC13	Homo sapiens	DnaJ homolog subfamily C member 13	O75165	DJC13_HUMAN	>sp|O75165|DJC13_HUMAN DnaJ homolog subfamily C member 13 OS=Homo sapiens OX=9606 GN=DNAJC13 PE=1 SV=5	9374	20509.43164	10579.80371	3050.169434	8819.726563	23572.19336	45371.26172	69244.28906	NaN	NaN	11488.18164	12716.04492	10928.50293	6409.783691	4759.736816	NaN	18029.2832	13305.81738	NaN	NaN	14739.46094	7655.679688	13621.57129	19069.68555	14583.94531	NaN	21493.31836	6422.393066	7980.649414	NaN	20907.78906	4438.592285	18028.2793
O75223	GGCT	Homo sapiens	Gamma-glutamylcyclotransferase	O75223	GGCT_HUMAN	>sp|O75223|GGCT_HUMAN Gamma-glutamylcyclotransferase OS=Homo sapiens OX=9606 GN=GGCT PE=1 SV=1	29977.30273	75481.94531	34773.15234	31128.18359	31099.27734	48368.91016	37386.13281	47617.81641	51217.76563	26007.36719	41343.22656	53138.60156	36415.04688	25771.95898	57418.42188	196354.6406	39082.14844	66863.82813	50955.22266	71953.48438	19945.30469	21728.44336	27232.96289	33762.75781	15370.39844	17430.38281	19951.9043	35966.67188	20695.98633	53905.21094	57332.33203	19394.47461	46221.07813
O75340	PDCD6	Homo sapiens	Programmed cell death protein 6	O75340	PDCD6_HUMAN	>sp|O75340|PDCD6_HUMAN Programmed cell death protein 6 OS=Homo sapiens OX=9606 GN=PDCD6 PE=1 SV=1	31197.8418	78746	36586.02734	56697.23828	24249.0918	80138.34375	57514.54297	52385.15625	79707.40625	49271.92969	21201.9082	26651.64258	36588.41797	24807.99609	54663.33984	29845.35742	44688.97656	91950.57813	27522.07813	54939.84375	29378.20898	49884.51172	23571.01758	38297.66406	27768.55078	30741.22461	40067.91797	45967.07422	25880.58008	41223.81641	47242.05469	25296.72656	74320.17969
O75347	TBCA	Homo sapiens	Tubulin-specific chaperone A	O75347	TBCA_HUMAN	>sp|O75347|TBCA_HUMAN Tubulin-specific chaperone A OS=Homo sapiens OX=9606 GN=TBCA PE=1 SV=3	9178.87207	2696.27124	19903.39844	23025.92188	13161.08691	9202.726563	NaN	3928.670166	NaN	NaN	17622.42578	40047.14844	10399.11523	14334.96973	15183.04102	NaN	10435.49414	NaN	9336.324219	669822.125	24379.01563	38083.32813	18413.36914	37007.37109	35731.86328	33302.57031	19544.86328	12790.40332	23139.14844	13388.44434	31336.63086	36550.72266	29059.01172
O75348	ATP6V1G1	Homo sapiens	V-type proton ATPase subunit G 1	O75348	VATG1_HUMAN	>sp|O75348|VATG1_HUMAN V-type proton ATPase subunit G 1 OS=Homo sapiens OX=9606 GN=ATP6V1G1 PE=1 SV=3	85064.48438	309911.375	1074.623413	33494.07422	14163.56934	27856.21484	5384.288086	6157.410645	45511.92188	5493.030273	16292.37793	13883.66113	3963.276611	3523.298096	9357.694336	NaN	6259.634766	10721.58008	25144.6582	NaN	13105.14844	4947.683105	13392.14551	NaN	33435.75	8305.601563	18666.61719	1681.124512	8160.334961	NaN	6725.181641	11287.09766	3588.050537
O75351	VPS4B	Homo sapiens	Vacuolar protein sorting-associated protein 4B	O75351	VPS4B_HUMAN	>sp|O75351|VPS4B_HUMAN Vacuolar protein sorting-associated protein 4B OS=Homo sapiens OX=9606 GN=VPS4B PE=1 SV=2	32980.98438	61672.46875	23272.625	24383.75977	29752.40625	43717.51172	39921.53516	29094.38477	61790.73438	38572.43359	22567.07813	31368.35547	24464.01172	11330.32617	28421.22656	15135.17578	31765.60742	35325.25	23566.95703	36025.77734	17311.61133	24662.84766	25014.19922	21080.53516	20720.93164	13997.06641	22671.37891	21376.76758	16034.47656	24790.56055	21751.35156	20548.45313	37699.19922
O75363	BCAS1	Homo sapiens	Breast carcinoma-amplified sequence 1	O75363	BCAS1_HUMAN	>sp|O75363|BCAS1_HUMAN Breast carcinoma-amplified sequence 1 OS=Homo sapiens OX=9606 GN=BCAS1 PE=1 SV=2	14872.28027	NaN	12303.01172	6370.85498	31621.54883	1788.625366	NaN	NaN	15639.23242	1426.46936	NaN	NaN	NaN	8954.265625	NaN	NaN	2690.587158	NaN	16006.0166	NaN	3958.939209	3186.783203	9817.77832	NaN	11370.91211	12264.6123	14389.45996	NaN	4333.66748	NaN	NaN	3269.254639	635.1825562
O75367	MACROH2A1	Homo sapiens	Core histone macro-H2A.1	O75367	H2AY_HUMAN	>sp|O75367|H2AY_HUMAN Core histone macro-H2A.1 OS=Homo sapiens OX=9606 GN=MACROH2A1 PE=1 SV=5	99940.30469	137408.6875	59723.52344	177975.2031	68112.97656	259921.9688	45248.85156	99883.54688	2713172.75	144165.2969	79359.84375	141558.125	185559.3438	78724.5	245866.6094	109852.2344	292617.6875	48412.24219	132319.75	75911.96875	91053.46875	78351.03125	56745.82031	120772.1719	76536.16406	35828.58203	28062.05469	253084.5313	96347.47656	318542.25	89742.64063	43803.04297	98304.875
O75368	SH3BGRL	Homo sapiens	Adapter SH3BGRL	O75368	SH3L1_HUMAN	>sp|O75368|SH3L1_HUMAN Adapter SH3BGRL OS=Homo sapiens OX=9606 GN=SH3BGRL PE=1 SV=1	151656.75	638420.125	134565.9844	287392.875	54800.41016	608112.125	240450.375	374155.4688	592998.25	224630.7813	138353.4531	160786.9219	243340.0938	71191.3125	485282.7188	78434.42969	364671.5313	675425	196182.8125	467968.0313	164988.1563	127347.0234	84048.99219	162158.7969	102456.8594	49247.89063	60137.48047	321848.2813	77258.26563	392447.5313	461652.9063	73662.25	429146.4688
O75369	FLNB	Homo sapiens	Filamin-B	O75369	FLNB_HUMAN	>sp|O75369|FLNB_HUMAN Filamin-B OS=Homo sapiens OX=9606 GN=FLNB PE=1 SV=2	18436.27148	12780.56934	15916.94141	15738.56836	18414.41211	11892.12695	12929.65137	9651.114258	5376.852051	10709.36816	8919.737305	16626.0918	10143.89551	15855.36719	5774.66748	14583.75195	13578.37402	12510.05957	40759.30078	15439.89746	8089.010254	7563.568359	16116.9873	3446.719482	13487.39258	10168.31543	8281.895508	8931.438477	8874.753906	6032.341309	7461.3125	7753.194336	10705.49805
O75390	CS	Homo sapiens	Citrate synthase, mitochondrial	O75390	CISY_HUMAN	>sp|O75390|CISY_HUMAN Citrate synthase, mitochondrial OS=Homo sapiens OX=9606 GN=CS PE=1 SV=2	36926.06641	177414.4219	29831.80273	41166.43359	22680.4043	142909.0781	95758.625	71157.82813	154715.3906	85328.98438	49626.19922	92130.29688	64498.24219	45708.80078	23766.25391	24811.26953	88955.08594	153601.2344	54330.94922	91384.92188	70948.0625	47884.46875	60854.94922	73131.60156	24777.24219	48360.80078	27254.85156	62592.39453	32699.65625	62778.53516	119868.3438	23816.55859	189831.7656
O75396	SEC22B	Homo sapiens	Vesicle-trafficking protein SEC22b	O75396	SC22B_HUMAN	>sp|O75396|SC22B_HUMAN Vesicle-trafficking protein SEC22b OS=Homo sapiens OX=9606 GN=SEC22B PE=1 SV=5	6570.131348	11334.98633	5768.662109	9709.026367	1758.435059	7494.797852	NaN	2116.461182	NaN	16285.73535	22144.76563	10322.44238	10995.28906	6613.928223	18393.50195	NaN	19651.28906	8400.108398	16794.72266	13232.6084	15558.64453	14183.9707	7412.456543	9067.764648	14133	5114.990234	5046.123047	11393.40723	9615.407227	12891.62402	9427.298828	12609.75586	9215.037109
O75400	PRPF40A	Homo sapiens	Pre-mRNA-processing factor 40 homolog A	O75400	PR40A_HUMAN	>sp|O75400|PR40A_HUMAN Pre-mRNA-processing factor 40 homolog A OS=Homo sapiens OX=9606 GN=PRPF40A PE=1 SV=2	NaN	NaN	690.3849487	NaN	NaN	NaN	NaN	9161.21875	NaN	NaN	NaN	NaN	NaN	176.7884827	2215.912598	NaN	14267.00586	7601.870605	NaN	NaN	NaN	NaN	8366.642578	NaN	NaN	NaN	NaN	NaN	NaN	NaN	21975.85156	8367.1875	NaN
O75436	VPS26A	Homo sapiens	Vacuolar protein sorting-associated protein 26A	O75436	VP26A_HUMAN	>sp|O75436|VP26A_HUMAN Vacuolar protein sorting-associated protein 26A OS=Homo sapiens OX=9606 GN=VPS26A PE=1 SV=2	44055.07813	80191.94531	45476.66797	60753.97266	37343.98828	99159.73438	31957.9375	55798.88281	346628.2188	57688.75781	17876.07813	54749.55469	75067.85938	46970.42578	78997.96094	38308.52344	72988.73438	108607.6328	56920.63672	76929.17188	47186.1875	47703.79688	45233.00391	49871.61719	51947.19922	42531.86719	26069.35156	109689.7266	42210.38281	72748.96875	114305.2969	23462.77344	55355.32031
O75477	ERLIN1	Homo sapiens	Erlin-1	O75477	ERLN1_HUMAN	>sp|O75477|ERLN1_HUMAN Erlin-1 OS=Homo sapiens OX=9606 GN=ERLIN1 PE=1 SV=2	NaN	28828.14063	NaN	1982.083618	13632.22949	23535.91016	24704.27539	19774.85547	12972.97754	28409.53125	26612.78906	17408.68945	13915.6416	11302.6123	NaN	NaN	20806.33984	27311.48047	7666.121094	29089.26172	18090.70508	10084.17773	7324.504883	20034.43359	NaN	6303.689941	5396.430664	8561.379883	7010.527344	16379.54688	14868.56348	6852.813965	20197.69922
O75487	GPC4	Homo sapiens	Glypican-4	O75487	GPC4_HUMAN	>sp|O75487|GPC4_HUMAN Glypican-4 OS=Homo sapiens OX=9606 GN=GPC4 PE=1 SV=4	6888.099609	NaN	1992.781982	4672.426758	9846.523438	NaN	NaN	NaN	NaN	NaN	NaN	NaN	NaN	NaN	NaN	23395.64063	NaN	NaN	NaN	NaN	NaN	NaN	7977.636719	NaN	4854.596191	NaN	861.8742676	NaN	3044.520508	NaN	NaN	5007.941406	NaN
O75503	CLN5	Homo sapiens	Ceroid-lipofuscinosis neuronal protein 5	O75503	CLN5_HUMAN	>sp|O75503|CLN5_HUMAN Ceroid-lipofuscinosis neuronal protein 5 OS=Homo sapiens OX=9606 GN=CLN5 PE=1 SV=2	20024.01367	NaN	19987.87891	12958.78711	48815.50781	16378.21777	16400.08594	19153.36523	NaN	17219.82422	24681.46484	7546.662109	16473.50195	12878.81836	13426.58594	48850.73438	15114.43066	NaN	18268.47461	NaN	NaN	4288.402832	21371.86133	NaN	19156.9668	6791.617188	31460.26563	6638.489258	2308.96875	6934.546875	NaN	19711.00586	NaN
O75531	BANF1	Homo sapiens	Barrier-to-autointegration factor	O75531	BAF_HUMAN	>sp|O75531|BAF_HUMAN Barrier-to-autointegration factor OS=Homo sapiens OX=9606 GN=BANF1 PE=1 SV=1	49281.28906	103809.6406	51140.05078	79036.1875	49932.99219	87536.70313	208729.75	74739.65625	345954.8438	107384.4531	29852.19336	93133.1875	37034.75781	45657.62109	34027.05469	NaN	75777.28906	85038.72656	80741.96875	130609.0938	65273.20313	33887.05469	45732.5625	48151.70703	31980.80078	54583.63672	22648.85547	43909.49219	41087.35156	81967.27344	59052.54688	14830.87207	154987.5938
O75533	SF3B1	Homo sapiens	Splicing factor 3B subunit 1	O75533	SF3B1_HUMAN	>sp|O75533|SF3B1_HUMAN Splicing factor 3B subunit 1 OS=Homo sapiens OX=9606 GN=SF3B1 PE=1 SV=3	NaN	21774.42578	NaN	1059.012329	NaN	12821.48828	NaN	1753.897949	NaN	188.052536	NaN	NaN	2678.989746	1270.094971	NaN	NaN	1081.065674	3461.841553	4753.250977	3895.111816	1335.483032	1759.61438	74.76200104	2069.472168	NaN	9690.744141	NaN	8339.822266	1161.84082	3728.424805	3502.735107	NaN	NaN
O75556	SCGB2A1	Homo sapiens	Mammaglobin-B	O75556	SG2A1_HUMAN	>sp|O75556|SG2A1_HUMAN Mammaglobin-B OS=Homo sapiens OX=9606 GN=SCGB2A1 PE=1 SV=1	176947.6563	15478.94434	591514.1875	206902.5781	4240079	24974.79883	5755.396484	NaN	NaN	NaN	70264.59375	235466.1719	204946.2813	320600.3438	18022.53516	381726.5625	NaN	26679.08203	9339.112305	8093.04541	14465.62012	1099397.125	579819.3125	32295.36328	NaN	113550.2969	157885.5313	17694.77539	2645250	NaN	NaN	80144.67188	193662.5156
O75558	STX11	Homo sapiens	Syntaxin-11	O75558	STX11_HUMAN	>sp|O75558|STX11_HUMAN Syntaxin-11 OS=Homo sapiens OX=9606 GN=STX11 PE=1 SV=1	2087.16626	11321.78516	3332.421387	3913.451416	7801.895508	3456.181885	6396.909668	NaN	70576.94531	NaN	NaN	NaN	NaN	NaN	NaN	NaN	NaN	NaN	NaN	NaN	2421.771484	NaN	1757.112061	NaN	NaN	NaN	NaN	NaN	6335.536133	NaN	NaN	NaN	NaN
O75563	SKAP2	Homo sapiens	Src kinase-associated phosphoprotein 2	O75563	SKAP2_HUMAN	>sp|O75563|SKAP2_HUMAN Src kinase-associated phosphoprotein 2 OS=Homo sapiens OX=9606 GN=SKAP2 PE=1 SV=1	10418.05469	45334.96484	14905.41602	17206.42773	10794.92578	36346.75391	24946.6582	22748.24023	41004.83203	28156.22461	18554.84375	12360.02734	21727.54492	5313.273438	20693.51758	4957.058105	24070.01563	20846.16602	17530.5293	25683.86523	14776.71484	13801.24805	7999.272949	18397.81836	12941.38184	7381.321777	9913.072266	26980.9707	11297.12207	36503.23047	37540.30469	6341.220703	33886.59766
O75594	PGLYRP1	Homo sapiens	Peptidoglycan recognition protein 1	O75594	PGRP1_HUMAN	>sp|O75594|PGRP1_HUMAN Peptidoglycan recognition protein 1 OS=Homo sapiens OX=9606 GN=PGLYRP1 PE=1 SV=1	417188.3438	1782137.75	520716.8438	581663.4375	262555.2188	962079.5	1467575.375	980640.0625	1074139.25	804544.9375	625123.25	376359.0938	618579.625	375569.5625	1375662.25	301024.625	1014609.813	1305484.875	432632.5	1126496.75	434132.3438	449040.9375	210960.8281	625986.875	366606.5	385782.7813	345859.75	1060405.5	478133.9688	1060447.25	1517904.75	401693.875	891211.875
O75602	SPAG6	Homo sapiens	Sperm-associated antigen 6	O75602	SPAG6_HUMAN	>sp|O75602|SPAG6_HUMAN Sperm-associated antigen 6 OS=Homo sapiens OX=9606 GN=SPAG6 PE=2 SV=1	20970.26758	31912.08398	24752.11523	3888.543457	49831.51563	27419.07813	6083.061523	NaN	NaN	17260.69531	NaN	5000.692383	NaN	20874.80859	NaN	22238.06445	10805.87109	NaN	12318.19434	NaN	7743.993164	NaN	16944.26367	5297.522461	14071.57617	12858.39453	18100.79102	NaN	14950.70313	NaN	NaN	11432.23535	NaN
O75608	LYPLA1	Homo sapiens	Acyl-protein thioesterase 1	O75608	LYPA1_HUMAN	>sp|O75608|LYPA1_HUMAN Acyl-protein thioesterase 1 OS=Homo sapiens OX=9606 GN=LYPLA1 PE=1 SV=1	32937.30469	69737.07031	39318.69141	58207.22266	31612.39063	111923.7031	32023.95898	42169.02344	24605.23242	54895.25781	42308.67969	34247.23438	84956.41406	33840.92188	94180.41406	44471.59375	69889.21094	18600.01367	42348.41016	22602.00391	30904.82813	34026.67969	51429.3125	38649.23828	37269.12109	25828.99609	29617.21094	78439.39844	40594.18359	61061.51172	39644.44922	39329.25	37312.57031
O75629	CREG1	Homo sapiens	Protein CREG1	O75629	CREG1_HUMAN	>sp|O75629|CREG1_HUMAN Protein CREG1 OS=Homo sapiens OX=9606 GN=CREG1 PE=1 SV=1	7256.536133	77753.57031	21994.21875	22700.58008	26663.42773	45220.18359	79769.5	64684.07031	71636.28906	37409.22266	23613.96094	23871.26953	21139.1543	17007.72266	29696.62891	NaN	41542.94531	52125.84375	NaN	160566.3281	26938.70313	NaN	22801.69531	45919.78125	6565.297363	16136.61621	24562.36523	37087.60547	35329.53906	57279.30469	24543.64844	12682.2373	79842.89063
O75636	FCN3	Homo sapiens	Ficolin-3	O75636	FCN3_HUMAN	>sp|O75636|FCN3_HUMAN Ficolin-3 OS=Homo sapiens OX=9606 GN=FCN3 PE=1 SV=2	7897.669922	NaN	15517.08301	11710.27148	19565.95703	4982.862793	21841.1582	8419.323242	NaN	NaN	NaN	2726.952881	6306.241211	30847.51953	NaN	NaN	4268.0625	10292.98047	NaN	NaN	20319.51953	NaN	NaN	1160.535767	13834.90625	2654.422363	3296.68335	NaN	1624.832153	1350.768799	2504.161377	9869.491211	NaN
O75643	SNRNP200	Homo sapiens	U5 small nuclear ribonucleoprotein 200 kDa helicase	O75643	U520_HUMAN	>sp|O75643|U520_HUMAN U5 small nuclear ribonucleoprotein 200 kDa helicase OS=Homo sapiens OX=9606 GN=SNRNP200 PE=1 SV=2	5010.550293	3422.745117	3738.659912	12807.17871	NaN	10738.64453	NaN	NaN	NaN	NaN	NaN	7801.097656	17858.56836	11474.04785	NaN	NaN	NaN	46642.37109	62104.0625	NaN	7535.624023	24321.35742	NaN	NaN	NaN	NaN	NaN	NaN	NaN	NaN	NaN	NaN	2864.671143
O75663	TIPRL	Homo sapiens	TIP41-like protein	O75663	TIPRL_HUMAN	>sp|O75663|TIPRL_HUMAN TIP41-like protein OS=Homo sapiens OX=9606 GN=TIPRL PE=1 SV=2	13071.13477	21817.18555	12655.48047	15457.40918	9969.390625	31715.96094	NaN	NaN	NaN	19853.07422	NaN	38996.57813	26494.12109	3489.794189	42763.60156	NaN	97451.35156	28145.50781	15705.50391	NaN	9255.59082	16085.44238	6486.211914	13846.21973	8324.763672	3509.189941	9148.307617	21603.99023	6050.602539	16970.75	37593.83594	7162.689453	22942.09375
O75688	PPM1B	Homo sapiens	Protein phosphatase 1B	O75688	PPM1B_HUMAN	>sp|O75688|PPM1B_HUMAN Protein phosphatase 1B OS=Homo sapiens OX=9606 GN=PPM1B PE=1 SV=1	8888.982422	NaN	6461.930664	45269.43359	6004.442871	33085.04688	NaN	46990.42188	NaN	3642.835205	1205.412231	15310.8252	6036.251465	5704.029785	25327.35938	NaN	8691.810547	38657.56641	2993.156982	1618.267212	1885.038086	212.6985931	NaN	NaN	3542.098633	6140.387695	3042.603516	7112.500488	4253.61377	2091.373779	115015.1563	NaN	60184.26563
O75695	RP2	Homo sapiens	Protein XRP2	O75695	XRP2_HUMAN	>sp|O75695|XRP2_HUMAN Protein XRP2 OS=Homo sapiens OX=9606 GN=RP2 PE=1 SV=4	33541.4375	44614.39453	43884.31641	61201.41406	46079.35547	58136.06641	59705.41797	62703.47266	73912.45313	59521.84766	39078.14844	21896.01563	38245.59375	26746.79492	48802.47266	58764.66016	57053.55078	75656.44531	38293.23047	54089.98438	38751.02344	78827.59375	36353.28906	42845.96094	39080.74219	34357.69922	54307.87891	49221.22656	34421.64844	44673.77344	46623.625	39149.11328	57713.12891
O75787	ATP6AP2	Homo sapiens	Renin receptor	O75787	RENR_HUMAN	>sp|O75787|RENR_HUMAN Renin receptor OS=Homo sapiens OX=9606 GN=ATP6AP2 PE=1 SV=2	14760.0166	NaN	9779.463867	5113.919922	29645.25391	NaN	NaN	NaN	NaN	NaN	24954.13086	10184.33301	9105.416992	9275.90332	NaN	37741.39453	NaN	NaN	10236.82715	NaN	4058.859131	3881.105469	11463.44434	NaN	12902.86523	6169.012695	14688.44141	NaN	7731.181152	NaN	232.1067352	20839.15039	NaN
O75821	EIF3G	Homo sapiens	Eukaryotic translation initiation factor 3 subunit G	O75821	EIF3G_HUMAN	>sp|O75821|EIF3G_HUMAN Eukaryotic translation initiation factor 3 subunit G OS=Homo sapiens OX=9606 GN=EIF3G PE=1 SV=2	31855.09766	51640.78906	10398.64063	15577.54688	NaN	NaN	NaN	NaN	NaN	NaN	NaN	18494.51367	6138.562012	7451.976074	NaN	NaN	NaN	NaN	24629.01172	NaN	9591.847656	11170.77539	7600.167969	NaN	12170.67676	3514.011963	NaN	1517.316772	8174.169434	NaN	NaN	7183.109375	NaN
O75822	EIF3J	Homo sapiens	Eukaryotic translation initiation factor 3 subunit J	O75822	EIF3J_HUMAN	>sp|O75822|EIF3J_HUMAN Eukaryotic translation initiation factor 3 subunit J OS=Homo sapiens OX=9606 GN=EIF3J PE=1 SV=2	27948.00391	102820.5781	NaN	12873.28809	88994.8125	74773.66406	21784.81055	13783.76367	185822.875	NaN	NaN	12720.54395	20107.78516	69711.96875	9596.067383	NaN	NaN	7529.104004	NaN	NaN	NaN	NaN	9767.986328	NaN	NaN	NaN	NaN	20273.31445	NaN	9556.076172	9734.704102	NaN	NaN
O75874	IDH1	Homo sapiens	Isocitrate dehydrogenase [NADP] cytoplasmic	O75874	IDHC_HUMAN	>sp|O75874|IDHC_HUMAN Isocitrate dehydrogenase [NADP] cytoplasmic OS=Homo sapiens OX=9606 GN=IDH1 PE=1 SV=2	92653.42188	197549.6094	75643.50781	98014.64063	56414.74219	162503.8906	45192.53516	50257.55078	183548.0781	59693.28516	55634.75781	43890.41797	83576	58546.83984	128276.5781	52292.26172	75584.92969	58513.30859	108634.5781	93400.63281	57883.69141	67884.86719	92684.75	106970.1094	65178.82031	43828.57813	70986.78906	150364	50073.31641	100487.5156	147592.0781	58823.90625	92603.69531
O75882	ATRN	Homo sapiens	Attractin	O75882	ATRN_HUMAN	>sp|O75882|ATRN_HUMAN Attractin OS=Homo sapiens OX=9606 GN=ATRN PE=1 SV=2	61224.46875	52411.32422	67565.78125	63113.95313	78272.19531	37230.14453	103098.6016	52250.93359	83824.08594	63966.14453	52303.19922	56169.21484	42705.42969	62709.83203	25810.3418	91648.125	47662.84375	40531.99219	28786.20313	43188.80469	46066.40234	41943.46094	50052.57813	39709.04688	49160.27734	37450.92188	76896.89063	24305.4707	43661.61719	39745.96875	35375.77734	51924.46094	54342.80859
O75884	RBBP9	Homo sapiens	Serine hydrolase RBBP9	O75884	RBBP9_HUMAN	>sp|O75884|RBBP9_HUMAN Serine hydrolase RBBP9 OS=Homo sapiens OX=9606 GN=RBBP9 PE=1 SV=2	11868.33398	44061.46484	10810.27344	21863.5332	9864.078125	24504.09766	87595.30469	13937.64063	25602.30078	15646.55859	111015.8672	20391.95313	28975.0332	12428.55176	10025.66309	NaN	27179.19727	32448.36133	14201.08203	8235.634766	NaN	NaN	NaN	4621.018555	NaN	4398.463867	NaN	27506.72266	12150.17969	43930.12109	9654.62793	54013.23047	52102.27734
O75888	TNFSF13	Homo sapiens	Tumor necrosis factor ligand superfamily member 13	O75888	TNF13_HUMAN	>sp|O75888|TNF13_HUMAN Tumor necrosis factor ligand superfamily member 13 OS=Homo sapiens OX=9606 GN=TNFSF13 PE=1 SV=1	47703.42188	NaN	28272.70508	12741.44238	99841.83594	4555.717773	31351.97656	12372.5498	18675	NaN	52833.33984	45709.10547	23390.49219	45187.375	3580.437988	78342.53906	14759.17285	NaN	32208.51758	10220.8916	24733.83008	13066.27539	12295.1582	26014.30273	50770.49219	43059.71094	44681.38281	7892.873535	61936.65625	6874.698242	3889.07251	NaN	5411.410645
O75915	ARL6IP5	Homo sapiens	PRA1 family protein 3	O75915	PRAF3_HUMAN	>sp|O75915|PRAF3_HUMAN PRA1 family protein 3 OS=Homo sapiens OX=9606 GN=ARL6IP5 PE=1 SV=1	16815.91992	84504.8125	22270.50391	28924.09961	14122.24512	102114.2891	NaN	35843.55859	85951.5625	42790.14844	46005.02344	63136.98828	42599.65625	19254.90039	51512.64453	NaN	168094.7656	108801.3828	66871.82031	NaN	32404.0625	34069.73047	8374.246094	13375.07422	23235.41016	NaN	11911.72266	51547.53125	29926.69141	16949.18359	56739.92969	26043.07422	69339.75781
O75923	DYSF	Homo sapiens	Dysferlin	O75923	DYSF_HUMAN	>sp|O75923|DYSF_HUMAN Dysferlin OS=Homo sapiens OX=9606 GN=DYSF PE=1 SV=1	23420.12891	87397.15625	41061.30078	22972.74805	19285.50781	97241.73438	124536.2734	56114.54297	131215.7656	47313.19922	52510.47266	33683.44922	43372.24219	30721.80664	13026.16602	22716.52734	61184.46484	114563.1172	33572.91016	99173.72656	40096.21484	51320.78125	18946.00195	49709.33594	18145.80273	35978.64844	26979.16211	42906.91797	24245.75586	44796.46094	51075.06641	21927.46289	78620
O75937	DNAJC8	Homo sapiens	DnaJ homolog subfamily C member 8	O75937	DNJC8_HUMAN	>sp|O75937|DNJC8_HUMAN DnaJ homolog subfamily C member 8 OS=Homo sapiens OX=9606 GN=DNAJC8 PE=1 SV=2	NaN	NaN	16937.55078	67215.42188	NaN	NaN	10185.44043	6953.156738	NaN	NaN	NaN	NaN	574.4552002	NaN	NaN	NaN	NaN	NaN	NaN	NaN	NaN	NaN	NaN	NaN	NaN	NaN	NaN	NaN	NaN	NaN	NaN	NaN	NaN
O75955	FLOT1	Homo sapiens	Flotillin-1	O75955	FLOT1_HUMAN	>sp|O75955|FLOT1_HUMAN Flotillin-1 OS=Homo sapiens OX=9606 GN=FLOT1 PE=1 SV=3	30837.55859	66498.24219	38938.17578	23600.92578	54691.98828	59981.73828	52067.65625	41711.60547	61854.37891	65478.68359	88346.97656	31322.23438	36736.38672	31760.33594	6880.509766	42457.14063	41916.3125	75476.08594	36105.44922	39606.58203	47544.11719	43331.62891	37183.24219	51604.39063	22621.31445	59947.27344	49120.44141	51698.16406	42678.26172	29803.80859	40793.78906	38420.32813	47628.58594
O75964	ATP5MG	Homo sapiens	ATP synthase subunit g, mitochondrial	O75964	ATP5L_HUMAN	>sp|O75964|ATP5L_HUMAN ATP synthase subunit g, mitochondrial OS=Homo sapiens OX=9606 GN=ATP5MG PE=1 SV=3	4061.033691	40347.07813	19556.09766	3905.283691	NaN	59291.11328	53755.37109	33310.94141	63794.55859	40354.81641	11714.87012	NaN	14478.56738	NaN	NaN	NaN	28913.94531	89070.23438	20782.86328	48262.69141	30884.04883	15921.79492	6387.358887	41595.75391	NaN	15159.99414	NaN	NaN	13364.59473	25195.94922	35917.72656	9613.148438	70478.71094
O75976	CPD	Homo sapiens	Carboxypeptidase D	O75976	CBPD_HUMAN	>sp|O75976|CBPD_HUMAN Carboxypeptidase D OS=Homo sapiens OX=9606 GN=CPD PE=1 SV=2	15363.56934	NaN	21702.74023	7448.993164	69118.39844	3619.377686	NaN	NaN	NaN	NaN	49041.66797	9201.961914	12188.38086	23214.67578	6387.647461	69599.77344	NaN	NaN	14371.16504	NaN	9166.230469	6096.033691	18675.53125	24752.32422	19558.60742	16889.19336	29142.40234	5202.786133	19721.61328	6387.041504	NaN	30223.20117	NaN
O76013	KRT36	Homo sapiens	Keratin, type I cuticular Ha6	O76013	KRT36_HUMAN	>sp|O76013|KRT36_HUMAN Keratin, type I cuticular Ha6 OS=Homo sapiens OX=9606 GN=KRT36 PE=1 SV=1	NaN	NaN	NaN	NaN	NaN	NaN	NaN	NaN	NaN	NaN	37017.65234	15117.79395	NaN	NaN	NaN	NaN	NaN	10924.85352	NaN	NaN	NaN	NaN	NaN	NaN	NaN	NaN	NaN	NaN	2064.4646	NaN	NaN	NaN	NaN
O76094	SRP72	Homo sapiens	Signal recognition particle subunit SRP72	O76094	SRP72_HUMAN	>sp|O76094|SRP72_HUMAN Signal recognition particle subunit SRP72 OS=Homo sapiens OX=9606 GN=SRP72 PE=1 SV=3	4187.582031	NaN	NaN	8307.836914	NaN	5308.39209	NaN	NaN	NaN	NaN	NaN	NaN	NaN	NaN	NaN	NaN	NaN	NaN	2305.505615	NaN	217.782608	398.6141052	145.3966675	NaN	108.3931656	NaN	NaN	4286.37793	2077.321289	1677.075317	3847.537354	NaN	NaN
O94760	DDAH1	Homo sapiens	N(G),N(G)-dimethylarginine dimethylaminohydrolase 1	O94760	DDAH1_HUMAN	>sp|O94760|DDAH1_HUMAN N(G),N(G)-dimethylarginine dimethylaminohydrolase 1 OS=Homo sapiens OX=9606 GN=DDAH1 PE=1 SV=3	59057.85547	63224.62891	28892.55273	48294.92969	55036.15625	36355.68359	29296.67578	36412.19922	107757.6484	36887.82422	NaN	13449.75293	24717.82031	26224.65234	19260.60156	48032.11719	27874.17969	30932.25391	45821.75391	35605.87891	20550.26367	19951.45117	32200.99219	31147.90039	41085.75781	20191.125	37919.95703	13298.92676	37802.39063	33904.64844	43433.45313	18518.39063	24250.50586
O94804	STK10	Homo sapiens	Serine/threonine-protein kinase 10	O94804	STK10_HUMAN	>sp|O94804|STK10_HUMAN Serine/threonine-protein kinase 10 OS=Homo sapiens OX=9606 GN=STK10 PE=1 SV=1	30062.28906	21544.84766	28849.32617	20789.90234	24165.32813	30592.23242	5192.554199	17997.67188	36272.96875	31676.47266	48737.60938	18541.47266	18805.41016	18318.38281	18389.36719	NaN	15938.36328	19716.28516	45616.0625	15427.22461	24627.72461	23408.20313	18044.15625	12782.25391	48130.875	16304.04395	24350.12891	3759.860107	26845.28711	11247.46875	15512.88672	13637.83301	20163.93945
O94819	KBTBD11	Homo sapiens	Kelch repeat and BTB domain-containing protein 11	O94819	KBTBB_HUMAN	>sp|O94819|KBTBB_HUMAN Kelch repeat and BTB domain-containing protein 11 OS=Homo sapiens OX=9606 GN=KBTBD11 PE=1 SV=1	3933.96875	8780.87207	7020.086426	9104.076172	NaN	13522.81738	NaN	5345.475098	NaN	12209.23828	NaN	4155.751953	11153.11035	NaN	14167.0459	NaN	7453.302734	NaN	NaN	NaN	NaN	3883.705322	NaN	NaN	NaN	NaN	NaN	9848.052734	NaN	5484.377441	10122.4541	NaN	2445.924316
O94832	MYO1D	Homo sapiens	Unconventional myosin-Id	O94832	MYO1D_HUMAN	>sp|O94832|MYO1D_HUMAN Unconventional myosin-Id OS=Homo sapiens OX=9606 GN=MYO1D PE=1 SV=2	42913.51172	13745.50879	22639.55078	32931.80078	57160.37891	NaN	24153.45508	27160.00195	66750.69531	42358.77734	NaN	23113.58789	19561.10742	23062.25	9242.125977	69236.03125	28846.4707	8302.31543	32388.84375	32608.87695	18094.09375	34695.48438	37320.35547	15227.49219	23766.07031	26038.27734	46932.62109	10470.94531	25587.91016	13113.86816	8906.392578	27144.51758	45537.67578
O94886	TMEM63A	Homo sapiens	CSC1-like protein 1	O94886	CSCL1_HUMAN	>sp|O94886|CSCL1_HUMAN CSC1-like protein 1 OS=Homo sapiens OX=9606 GN=TMEM63A PE=1 SV=3	6087.94043	4523.8125	6608.754395	6907.819824	13089.25293	4825.991699	NaN	NaN	NaN	NaN	NaN	NaN	NaN	NaN	NaN	NaN	5069.992188	NaN	NaN	NaN	NaN	NaN	NaN	NaN	NaN	6416.613281	NaN	NaN	NaN	NaN	NaN	13418.25586	NaN
O94903	PLPBP	Homo sapiens	Pyridoxal phosphate homeostasis protein	O94903	PLPHP_HUMAN	>sp|O94903|PLPHP_HUMAN Pyridoxal phosphate homeostasis protein OS=Homo sapiens OX=9606 GN=PLPBP PE=1 SV=1	8298.956055	22889.24219	3931.963135	10974.50293	4633.088867	9678.241211	NaN	9481.629883	15559.5957	18739.58789	NaN	7395.908203	NaN	NaN	10320.62109	NaN	35245.96094	19233.05273	9264.695313	NaN	25621.70117	12842.88086	13202.68555	NaN	33025.29297	4122.165039	NaN	18336.00195	3956.55127	12840.53906	21421.06836	NaN	25689.14063
O94979	SEC31A	Homo sapiens	Protein transport protein Sec31A	O94979	SC31A_HUMAN	>sp|O94979|SC31A_HUMAN Protein transport protein Sec31A OS=Homo sapiens OX=9606 GN=SEC31A PE=1 SV=3	16063.27734	NaN	13351.7207	7975.055664	NaN	16214.55859	NaN	4052.16748	NaN	NaN	5840.222656	7061.578613	2825.498535	4664.728516	28899.05469	NaN	8463.106445	7353.330566	NaN	NaN	NaN	NaN	12755.19922	326345	NaN	4283.241211	NaN	10881.97266	7352.733887	NaN	212028.9844	NaN	NaN
O95171	SCEL	Homo sapiens	Sciellin	O95171	SCEL_HUMAN	>sp|O95171|SCEL_HUMAN Sciellin OS=Homo sapiens OX=9606 GN=SCEL PE=1 SV=2	NaN	NaN	NaN	NaN	NaN	NaN	NaN	NaN	NaN	NaN	30234.40234	27320.38281	NaN	NaN	NaN	NaN	NaN	NaN	NaN	NaN	NaN	NaN	2661.880127	NaN	NaN	NaN	2805.87085	8095.144531	NaN	NaN	NaN	NaN	NaN
O95197	RTN3	Homo sapiens	Reticulon-3	O95197	RTN3_HUMAN	>sp|O95197|RTN3_HUMAN Reticulon-3 OS=Homo sapiens OX=9606 GN=RTN3 PE=1 SV=2	NaN	NaN	NaN	23968.17969	23237.8418	53207.80469	31032.31445	15536.49902	NaN	NaN	67520.13281	40938.67578	38857.39844	33657.21094	35205.47266	NaN	48303.79297	24250.36914	210976.25	72091.0625	129457.0469	17831.02539	NaN	82294.17188	NaN	30077.06055	14472.79102	48392.92578	29328.8457	33786.58984	23357.55664	29936.94727	23975.16797
O95210	STBD1	Homo sapiens	Starch-binding domain-containing protein 1	O95210	STBD1_HUMAN	>sp|O95210|STBD1_HUMAN Starch-binding domain-containing protein 1 OS=Homo sapiens OX=9606 GN=STBD1 PE=1 SV=1	6642.717773	9344.580078	1086.73645	2164.945557	NaN	7573.032227	NaN	6847.206055	NaN	NaN	NaN	4183.607422	2312.832031	NaN	1227.150635	NaN	NaN	2612.417236	NaN	4324.365234	NaN	NaN	NaN	NaN	NaN	NaN	NaN	NaN	NaN	NaN	NaN	NaN	NaN
O95274	LYPD3	Homo sapiens	Ly6/PLAUR domain-containing protein 3	O95274	LYPD3_HUMAN	>sp|O95274|LYPD3_HUMAN Ly6/PLAUR domain-containing protein 3 OS=Homo sapiens OX=9606 GN=LYPD3 PE=1 SV=2	79578.25	28080.97461	139884.1563	5222.087891	105404	69096.88281	78049.77344	32241.96094	NaN	6409.202637	280886.6563	261758.8594	39481.63672	63852.86719	11799.05664	91502.96875	30106.80469	2907.928223	29956.88086	10690.47461	11758.8916	12217.97461	135821.4531	34149.61719	24039.41797	83149.73438	137901.4063	16933.50586	121624.9375	832.4482422	1823.406372	71025.52344	7972.193359
O95336	PGLS	Homo sapiens	6-phosphogluconolactonase	O95336	6PGL_HUMAN	>sp|O95336|6PGL_HUMAN 6-phosphogluconolactonase OS=Homo sapiens OX=9606 GN=PGLS PE=1 SV=2	85249.03906	155930.3281	75856.89063	126320.0234	53695.32813	157561.2813	111620.2969	146526.5156	166919.2813	154461.6875	89300.21094	80979.44531	146662.2969	55621.76953	257004.9844	68677.14844	186621.625	254230.7656	106698.2422	222202.125	94133.78125	96720.42188	83797.52344	119982.6641	83557.52344	61079.91406	59230.84766	191759.4219	84743.25	190923.8438	195878.75	56440.20703	187886.5781
O95352	ATG7	Homo sapiens	Ubiquitin-like modifier-activating enzyme ATG7	O95352	ATG7_HUMAN	>sp|O95352|ATG7_HUMAN Ubiquitin-like modifier-activating enzyme ATG7 OS=Homo sapiens OX=9606 GN=ATG7 PE=1 SV=1	15300.22656	55685.13672	32861.96094	28052.45313	23778.02148	24826.64844	8965.237305	21605.8418	NaN	162891.0156	50427.55469	45763.88281	90314.53906	31879.22656	43242.99219	NaN	80119.82031	64514.17188	23489.02344	NaN	27813.55664	21945.09961	19683.61133	12470.31152	19013.40039	10384.80078	NaN	32953.30859	34771	42793.85938	47843.50781	22374.8125	670641.125
O95379	TNFAIP8	Homo sapiens	Tumor necrosis factor alpha-induced protein 8	O95379	TFIP8_HUMAN	>sp|O95379|TFIP8_HUMAN Tumor necrosis factor alpha-induced protein 8 OS=Homo sapiens OX=9606 GN=TNFAIP8 PE=1 SV=1	19820.50977	9897.463867	24992.89648	20568.46875	17964.80664	12631.29785	5475.837402	9734.439453	NaN	16532.14258	26043.87891	NaN	18024.21094	10980.32129	25583.87305	38149.44531	10652.01758	2165.625732	19624.05664	5150.847656	16963.14063	10661.20605	6632.453125	13942.7832	18413.45117	8853.612305	18398.10352	6839.982422	10394.49805	5728.231445	8322.698242	9180.967773	NaN
O95395	GCNT3	Homo sapiens	Beta-1,3-galactosyl-O-glycosyl-glycoprotein beta-1,6-N-acetylglucosaminyltransferase 3	O95395	GCNT3_HUMAN	>sp|O95395|GCNT3_HUMAN Beta-1,3-galactosyl-O-glycosyl-glycoprotein beta-1,6-N-acetylglucosaminyltransferase 3 OS=Homo sapiens OX=9606 GN=GCNT3 PE=2 SV=1	27047.86523	NaN	15532.86035	4940.271484	75315.85938	NaN	NaN	NaN	NaN	NaN	18972.98633	17845.63086	9517.887695	28850.36914	19591.89453	80049.17969	NaN	541745.5	17110.28125	50073.02734	12234.24121	NaN	19039.69922	NaN	15180.28809	12437.7373	26956.5293	NaN	15422.84863	3392.164063	NaN	16916.45703	NaN
O95425	SVIL	Homo sapiens	Supervillin	O95425	SVIL_HUMAN	>sp|O95425|SVIL_HUMAN Supervillin OS=Homo sapiens OX=9606 GN=SVIL PE=1 SV=2	11924.86621	10471.39746	NaN	5678.82959	NaN	5771.836914	NaN	5765.358398	NaN	NaN	NaN	NaN	NaN	NaN	NaN	NaN	6467.706543	5982.391113	NaN	3085.820557	2963.399658	2711.088379	NaN	NaN	NaN	1939.184814	NaN	3534.515381	4656.142578	4510.636719	2366.111328	33133.92188	5137.759766
O95433	AHSA1	Homo sapiens	Activator of 90 kDa heat shock protein ATPase homolog 1	O95433	AHSA1_HUMAN	>sp|O95433|AHSA1_HUMAN Activator of 90 kDa heat shock protein ATPase homolog 1 OS=Homo sapiens OX=9606 GN=AHSA1 PE=1 SV=1	30373.32031	NaN	NaN	25704.49219	23687.92188	NaN	NaN	14037.41699	10126.24707	21814.10352	15211.2334	NaN	NaN	23857.69922	18860.98633	NaN	18531.33594	17038.91211	41237.32813	32835.07422	18464.54883	NaN	38960.40234	NaN	33001.90234	18064.62891	24060.99609	7307.491699	21141.74609	11095.6377	11849.95996	6289.077148	14415.65137
O95436	SLC34A2	Homo sapiens	Sodium-dependent phosphate transport protein 2B	O95436	NPT2B_HUMAN	>sp|O95436|NPT2B_HUMAN Sodium-dependent phosphate transport protein 2B OS=Homo sapiens OX=9606 GN=SLC34A2 PE=1 SV=3	60735.96875	25358.31445	43907.46094	123981.3984	102070.0391	15498.37207	67207.64063	53384.75391	84641.77344	40734.55078	3359.314941	27884.22266	33366.61328	38182.67188	36447.26953	215748.8281	62135.50781	42784.83984	45843.9375	42561.97266	22529.76172	98459.5625	77345.30469	24984.59961	61574.94922	41707.08594	97618.79688	30837.07813	62769.33984	34354.30859	21281.60938	65444.875	68511.15625
O95445	APOM	Homo sapiens	Apolipoprotein M	O95445	APOM_HUMAN	>sp|O95445|APOM_HUMAN Apolipoprotein M OS=Homo sapiens OX=9606 GN=APOM PE=1 SV=2	36173.63281	NaN	54086.55078	52402.5	139678.3281	15173.99414	7432.463867	25338.46289	NaN	NaN	NaN	58620.55078	13988.9668	222860.3594	NaN	28110.99219	22388.66211	NaN	24318.70703	3275.033936	89438.4375	NaN	20813.99609	11632.18848	38713.49219	54605.28906	NaN	NaN	14441.69629	19011.70703	20015.51563	30407.66992	NaN
O95466	FMNL1	Homo sapiens	Formin-like protein 1	O95466	FMNL1_HUMAN	>sp|O95466|FMNL1_HUMAN Formin-like protein 1 OS=Homo sapiens OX=9606 GN=FMNL1 PE=1 SV=3	18815.14063	74977.20313	30180.37695	20150.73633	17904.96484	41890.21875	44159.46094	22307.19141	63058.61719	36989.98438	60065.45313	20747.99414	16460.57617	16014.2832	15525.46289	28605.62305	22410.91016	35218.29688	38347.11719	24558.25781	21433.89453	25441.60352	11814.35254	38827.51563	16589.9082	15874.36328	14796.2998	14151.12402	14840.48145	17542.66211	26646.11328	15395.0293	21554.75
O95477	ABCA1	Homo sapiens	Phospholipid-transporting ATPase ABCA1	O95477	ABCA1_HUMAN	>sp|O95477|ABCA1_HUMAN Phospholipid-transporting ATPase ABCA1 OS=Homo sapiens OX=9606 GN=ABCA1 PE=1 SV=3	29321.19336	64762.12891	27412.23242	74563.99219	22382.50195	26544.61523	27809.06641	40572.26172	103971.5547	236644.9219	37473.17969	28352.37695	365970.625	76210.57813	22015.30273	38026.67578	56234.66797	34821.46484	9738.757813	72931.64844	58246.40234	47051.24219	36394.33594	72733.96875	50166.65234	29755.92188	105733.1172	48717.32813	45579.39063	61141.49219	43527.36719	49625.66406	55724.23047
O95479	H6PD	Homo sapiens	GDH/6PGL endoplasmic bifunctional protein	O95479	G6PE_HUMAN	>sp|O95479|G6PE_HUMAN GDH/6PGL endoplasmic bifunctional protein OS=Homo sapiens OX=9606 GN=H6PD PE=1 SV=2	12531.77832	60085.40234	22456.9043	9633.097656	20903.81641	33231.63281	65081.89453	38079.48828	58565.125	24331.42969	32290.47266	26433.09375	13297.48828	18172.99219	16232.73438	17302.79883	23474.19922	35805.17969	14346.35938	42604.375	12641.54883	19227.73633	11417.05859	35628.37109	10688.04688	19347.05664	13307.27148	15852.08594	14272.19238	20432.6543	30341.32227	13211.97559	34612.82813
O95497	VNN1	Homo sapiens	Pantetheinase	O95497	VNN1_HUMAN	>sp|O95497|VNN1_HUMAN Pantetheinase OS=Homo sapiens OX=9606 GN=VNN1 PE=1 SV=2	7690.147461	163407.5938	55356.60156	38364.82813	23785.63281	59032.52344	109246.7109	27927.53906	29873.46289	22851.04297	NaN	NaN	10860.07227	5040.686523	3789.54541	NaN	57005.40234	114161.9297	2049.455322	50782.24609	2378.260498	46042.28906	59.9941864	14438.47168	NaN	NaN	NaN	9706.201172	16291.44531	9664.509766	24720.99023	17663.44922	44070.82031
O95498	VNN2	Homo sapiens	Pantetheine hydrolase VNN2	O95498	VNN2_HUMAN	>sp|O95498|VNN2_HUMAN Pantetheine hydrolase VNN2 OS=Homo sapiens OX=9606 GN=VNN2 PE=1 SV=3	81267.21875	187654.7969	138727.875	82551.16406	67975.78906	241670.0781	372005.4688	297048.0625	475957.375	55014.19531	91393.89063	62615.86719	66661.28125	48255.32813	92033.58594	63080.23047	110083.8672	230376.0469	58661.07813	232614.5625	79094.90625	48852.07813	63907.28906	120122.5625	58688.86328	39338.80469	119076.4375	109083.7891	55477.22656	96423.19531	77119.92188	76626.07813	78134.01563
O95544	NADK	Homo sapiens	NAD kinase	O95544	NADK_HUMAN	>sp|O95544|NADK_HUMAN NAD kinase OS=Homo sapiens OX=9606 GN=NADK PE=1 SV=1	29470.93164	86571.39063	31865.92383	63723.80469	25605.61914	87156.92969	59241.64844	85588.27344	119814.4375	76240.85938	30119.48633	55791.57422	74312.21094	33021.42188	130764.3984	13061.27246	100770.1328	160048.2969	43956.66797	119354.2266	41640.6875	41920.52734	15036.11133	61521.44922	30831.29297	23244.23828	24208.39453	132059.375	34799.93359	128367.8672	142898.9688	15991.79395	93863.4375
O95571	ETHE1	Homo sapiens	Persulfide dioxygenase ETHE1, mitochondrial	O95571	ETHE1_HUMAN	>sp|O95571|ETHE1_HUMAN Persulfide dioxygenase ETHE1, mitochondrial OS=Homo sapiens OX=9606 GN=ETHE1 PE=1 SV=2	25058.17383	22800.375	16666.65625	16882.68164	17413.1582	35789.44922	11297.99414	6109.171387	NaN	22454.89453	20399.55273	20658.625	16305.02051	18281.65234	2837.467041	22625.64648	12756.15137	18698.16406	18067.52344	11078.00293	20426.89258	10211.87793	20928.10547	18402.24414	13094.19922	15520.04199	NaN	11217.48535	11915.75391	9500.902344	18446.78711	33833.37891	15665.87402
O95685	PPP1R3D	Homo sapiens	Protein phosphatase 1 regulatory subunit 3D	O95685	PPR3D_HUMAN	>sp|O95685|PPR3D_HUMAN Protein phosphatase 1 regulatory subunit 3D OS=Homo sapiens OX=9606 GN=PPP1R3D PE=1 SV=1	167915.3594	479314.6875	552048.3125	13256.9707	NaN	150263.875	42729.28516	14394.37402	32798.52344	1357.778809	NaN	26926.86719	NaN	NaN	NaN	NaN	1799.06958	9506.300781	NaN	1835.533081	NaN	NaN	NaN	NaN	NaN	NaN	NaN	11870.22949	NaN	1535.444946	27063.13867	NaN	5190.565918
O95716	RAB3D	Homo sapiens	Ras-related protein Rab-3D	O95716	RAB3D_HUMAN	>sp|O95716|RAB3D_HUMAN Ras-related protein Rab-3D OS=Homo sapiens OX=9606 GN=RAB3D PE=1 SV=1	69886.70313	112864.9453	107534.4609	119420.1094	127347.0547	127955.0234	104703.875	145200.0781	100259.1016	65321.45703	67691.35156	60900.49609	49132.82813	65251.78906	81885.9375	89674.02344	52418.33984	71340.70313	70193.40625	143893.0156	68341.04688	83208.375	53246.34766	70436.09375	61125.93359	74778.125	58551.28125	74969.25	67321.28125	78123.83594	88138.58594	70248.22656	74770.58594
O95747	OXSR1	Homo sapiens	Serine/threonine-protein kinase OSR1	O95747	OXSR1_HUMAN	>sp|O95747|OXSR1_HUMAN Serine/threonine-protein kinase OSR1 OS=Homo sapiens OX=9606 GN=OXSR1 PE=1 SV=1	35657.29688	50046.40234	24088.75195	46132.29297	14574.81543	41783.28125	20936.91211	18745.02734	NaN	7348.048828	10553.32129	20153.85938	3398.348389	6460.936035	7626.925293	4245.610352	6142.947266	12518.67969	16315.64648	7846.814941	10312.38965	4506.736328	4993.732422	3642.468018	10983.91016	2912.739014	4638.533691	3916.936523	5315.677246	4728.321289	19745.20117	7103.542969	13848.89746
O95755	RAB36	Homo sapiens	Ras-related protein Rab-36	O95755	RAB36_HUMAN	>sp|O95755|RAB36_HUMAN Ras-related protein Rab-36 OS=Homo sapiens OX=9606 GN=RAB36 PE=1 SV=3	7306.35498	21554.62305	14191.50098	13297.89355	15460.57422	NaN	NaN	4478.070313	NaN	7364.642578	NaN	NaN	NaN	2532.93457	5002.535645	NaN	NaN	14799.01074	NaN	NaN	NaN	NaN	2823.913818	NaN	NaN	5605.8125	NaN	NaN	12577.9834	NaN	13408.62109	NaN	NaN
O95777	LSM8	Homo sapiens	U6 snRNA-associated Sm-like protein LSm8	O95777	LSM8_HUMAN	>sp|O95777|LSM8_HUMAN U6 snRNA-associated Sm-like protein LSm8 OS=Homo sapiens OX=9606 GN=LSM8 PE=1 SV=3	41381.22266	181521.2344	47589.60547	67102.72656	18188.39453	135245.4688	144950.875	118947.1953	387586.25	100771.2422	49634.18359	NaN	75162.07031	30554.52539	113901.1328	14443.48438	102753.1094	160589.1719	64631.43359	137576.2344	50306.56641	49663.48047	25836.9043	78752.46094	38492.57813	22990.92773	23771.83008	86215.85938	20120.83203	86856.45313	130093.1094	14684.50781	70609.28906
O95782	AP2A1	Homo sapiens	AP-2 complex subunit alpha-1	O95782	AP2A1_HUMAN	>sp|O95782|AP2A1_HUMAN AP-2 complex subunit alpha-1 OS=Homo sapiens OX=9606 GN=AP2A1 PE=1 SV=3	17875.48828	17996.14648	18176.16992	26716.25781	19144.73438	22231.33984	22778.42773	29150.43945	34586.875	18571.52734	22928.2832	24863.59766	32494.93164	19677.86133	26279.75195	17471.57227	31596.94727	13212.48828	30062.16797	11893.17969	17447.20703	14720.78711	22326.50195	17395.00391	16450.61328	17749.44141	14003.72852	25914.41602	20509.15234	17775.28516	13353.0918	12204.68457	7975.604004
O95831	AIFM1	Homo sapiens	Apoptosis-inducing factor 1, mitochondrial	O95831	AIFM1_HUMAN	>sp|O95831|AIFM1_HUMAN Apoptosis-inducing factor 1, mitochondrial OS=Homo sapiens OX=9606 GN=AIFM1 PE=1 SV=1	3506.862793	36300.93359	3662.746338	7957.886719	13759.125	26942.99023	20131.48047	25101.86133	50774.17578	16042.12402	NaN	8773.34082	13768.37793	9367.262695	16715.6582	NaN	14385.47461	31275.75	33174.59375	18656.12695	5387.783691	5482.323242	5420.95752	2307.939453	NaN	5681.169922	7233.141113	16765.82617	7173.42041	9146.148438	20013.8418	NaN	12951.67676
O95834	EML2	Homo sapiens	Echinoderm microtubule-associated protein-like 2	O95834	EMAL2_HUMAN	>sp|O95834|EMAL2_HUMAN Echinoderm microtubule-associated protein-like 2 OS=Homo sapiens OX=9606 GN=EML2 PE=1 SV=1	41917.70703	49298.62109	31233.34766	36810.61328	38384.61328	39594.71094	25178.65625	37615.22656	28478.96875	26426.625	25542.41992	26821.60742	35780.82031	22439.58789	41347.30078	NaN	39067.69922	35594.91016	53857.83594	61925.74609	16684.64063	27016.9668	33796.44531	25352.14453	13433.81445	21669.31055	33213.42969	46390.82031	23975.73828	37456.03516	38946.89844	18270.8125	25499.74219
O95837	GNA14	Homo sapiens	Guanine nucleotide-binding protein subunit alpha-14	O95837	GNA14_HUMAN	>sp|O95837|GNA14_HUMAN Guanine nucleotide-binding protein subunit alpha-14 OS=Homo sapiens OX=9606 GN=GNA14 PE=1 SV=1	38739.76172	NaN	25985.85742	43324.38672	55238.125	NaN	17027.35547	45828.875	83459.625	42167.04297	NaN	20507.0332	21161.55273	27805.36719	14129.71973	97473.25	32366.10547	12909.07422	11585.82813	NaN	7458.299805	38549.91797	22789.61523	NaN	21467.09766	26086.56055	47407.71875	9822.930664	20832.95508	10711.93457	7837.011719	19881.79883	19909.84375
O95841	ANGPTL1	Homo sapiens	Angiopoietin-related protein 1	O95841	ANGL1_HUMAN	>sp|O95841|ANGL1_HUMAN Angiopoietin-related protein 1 OS=Homo sapiens OX=9606 GN=ANGPTL1 PE=2 SV=1	NaN	NaN	959.5819092	NaN	NaN	NaN	NaN	NaN	NaN	NaN	NaN	5430.956543	NaN	NaN	NaN	NaN	NaN	NaN	NaN	NaN	NaN	NaN	807.7145386	NaN	NaN	1328.698242	NaN	NaN	NaN	NaN	NaN	NaN	NaN
O95861	BPNT1	Homo sapiens	3'(2'),5'-bisphosphate nucleotidase 1	O95861	BPNT1_HUMAN	>sp|O95861|BPNT1_HUMAN 3'(2'),5'-bisphosphate nucleotidase 1 OS=Homo sapiens OX=9606 GN=BPNT1 PE=1 SV=1	11759.41797	16707.49414	10073.13574	19666.42383	12919.24023	19184.99023	12085.56348	6689.167969	30216.66406	21115.16406	10978.28418	14551.30371	14618.19043	10858.00977	26912.90234	NaN	21431.42773	38804.07422	26004.94531	27094.19531	13718.49316	10052.50293	22404.25781	9630.056641	19860.86914	12207.8125	4874.967773	18941.90234	14022.25977	25103.76563	20342.78711	8834.407227	21151.08008
O95865	DDAH2	Homo sapiens	Putative hydrolase DDAH2	O95865	DDAH2_HUMAN	>sp|O95865|DDAH2_HUMAN Putative hydrolase DDAH2 OS=Homo sapiens OX=9606 GN=DDAH2 PE=1 SV=1	22323.44336	24016.3418	17589.3457	15877.95117	21944.64258	20029.25	22146.65234	23656.72461	28709.83203	24563.49219	10013.44141	21933.49609	23216.92578	11579.38672	27965.07617	27876.94922	33347.41016	24072.47852	19207.125	31462.3418	11126.34473	15789.12109	24998.17383	21241.20117	15350.20898	11777.44434	15237.92773	18000.6543	14233.05176	26012.52148	29357.4375	10499.93457	19962.87695
O95867	LY6G6C	Homo sapiens	Lymphocyte antigen 6 complex locus protein G6c	O95867	LY66C_HUMAN	>sp|O95867|LY66C_HUMAN Lymphocyte antigen 6 complex locus protein G6c OS=Homo sapiens OX=9606 GN=LY6G6C PE=1 SV=1	NaN	NaN	2924.29248	NaN	11660.87988	NaN	NaN	NaN	NaN	NaN	12601.55566	21861.77344	NaN	NaN	NaN	15696.7832	NaN	NaN	NaN	NaN	NaN	NaN	5014.575684	NaN	NaN	NaN	NaN	NaN	6659.855469	NaN	NaN	NaN	NaN
O95881	TXNDC12	Homo sapiens	Thioredoxin domain-containing protein 12	O95881	TXD12_HUMAN	>sp|O95881|TXD12_HUMAN Thioredoxin domain-containing protein 12 OS=Homo sapiens OX=9606 GN=TXNDC12 PE=1 SV=1	17963.93164	23963.44922	17399.48242	15935.70508	NaN	42855.29688	NaN	23450.66016	9615.96582	27255.80859	NaN	21361.59961	15725.4043	15467.31934	NaN	NaN	22098.68945	39076.88281	31347.20313	20229.54688	24715.4375	NaN	NaN	20664.30469	NaN	NaN	NaN	18256.68945	18825.375	33612.22266	NaN	NaN	NaN
O95968	SCGB1D1	Homo sapiens	Secretoglobin family 1D member 1	O95968	SG1D1_HUMAN	>sp|O95968|SG1D1_HUMAN Secretoglobin family 1D member 1 OS=Homo sapiens OX=9606 GN=SCGB1D1 PE=1 SV=1	26036.80078	NaN	114779.2813	64652.66797	523871.8125	NaN	NaN	NaN	NaN	NaN	4555.668457	15782.9502	21545.07617	18132.80078	NaN	123949.5547	NaN	NaN	7712.507324	NaN	NaN	66757.94531	51482.28906	13968.58496	NaN	5456.725586	15194.98242	2750.693848	295011.7188	NaN	NaN	13720.32715	NaN
O95969	SCGB1D2	Homo sapiens	Secretoglobin family 1D member 2	O95969	SG1D2_HUMAN	>sp|O95969|SG1D2_HUMAN Secretoglobin family 1D member 2 OS=Homo sapiens OX=9606 GN=SCGB1D2 PE=2 SV=1	NaN	21943.5918	69059.63281	10199.99316	589524.625	NaN	7906.557617	24467.42578	NaN	8563.789063	91600.24219	84616.10938	193571.6406	28050.79102	NaN	106938.125	32802.26953	NaN	157895.5	NaN	10725.35156	19283.62305	14185.90039	15888.45996	NaN	186749.6563	15639.67383	12535.08594	102414	759.6768188	NaN	26827.60742	24381.26367
O95989	NUDT3	Homo sapiens	Diphosphoinositol polyphosphate phosphohydrolase 1	O95989	NUDT3_HUMAN	>sp|O95989|NUDT3_HUMAN Diphosphoinositol polyphosphate phosphohydrolase 1 OS=Homo sapiens OX=9606 GN=NUDT3 PE=1 SV=1	26498.29688	80602.90625	22274.79688	59347.92969	10929.09863	54961.75	47634.83203	64667.45703	NaN	17344.2832	24607.54102	NaN	83805.95313	24886.97266	105964.2891	20456.91602	72266.85938	130851.625	42641.77344	58713.55859	28069.45117	24569.9375	13629.20117	31908.92188	13733.1416	10091.76172	14225.06152	72379.4375	15853.22656	54923.71094	95438.10156	13181.22559	59311.19141
O95994	AGR2	Homo sapiens	Anterior gradient protein 2 homolog	O95994	AGR2_HUMAN	>sp|O95994|AGR2_HUMAN Anterior gradient protein 2 homolog OS=Homo sapiens OX=9606 GN=AGR2 PE=1 SV=1	51549.88672	10168.83691	82952.25	40975.90625	91104.3125	15377.34863	70065.4375	28746.23242	81567.60156	78697.29688	33727.23828	72571.65625	63287.94531	94616.64844	17319.16211	164552.125	85509.10938	41197.48438	177166.6719	116395.7813	128052.0781	52797.64063	170216.625	23225.99805	114449.5313	53952.95313	51404.51563	32226.19727	63003.03906	51760.00781	21386.68359	117599.1719	92224.73438
O96000	NDUFB10	Homo sapiens	NADH dehydrogenase [ubiquinone] 1 beta subcomplex subunit 10	O96000	NDUBA_HUMAN	>sp|O96000|NDUBA_HUMAN NADH dehydrogenase [ubiquinone] 1 beta subcomplex subunit 10 OS=Homo sapiens OX=9606 GN=NDUFB10 PE=1 SV=3	NaN	24502.85938	NaN	NaN	NaN	13337.15039	5666.282715	NaN	9966.06543	2216.083984	NaN	NaN	1708.644653	NaN	NaN	NaN	3020.804932	5166.364746	2721.995361	3381.209229	887.0115356	NaN	NaN	NaN	NaN	NaN	NaN	575.2236328	1644.515137	1329.214478	1995.71875	NaN	5401.323242
O96009	NAPSA	Homo sapiens	Napsin-A	O96009	NAPSA_HUMAN	>sp|O96009|NAPSA_HUMAN Napsin-A OS=Homo sapiens OX=9606 GN=NAPSA PE=1 SV=1	89268.97656	24240.82422	19156.27344	80980.33594	147609.7813	NaN	NaN	54622.04297	11117.33008	NaN	NaN	43749.1875	NaN	12684.75195	40755.66406	NaN	NaN	NaN	89294.64063	NaN	73289.44531	97136.625	685736.5625	NaN	275859.875	55052.56641	63704.67969	NaN	8188.438965	NaN	NaN	46936.92188	NaN
O96011	PEX11B	Homo sapiens	Peroxisomal membrane protein 11B	O96011	PX11B_HUMAN	>sp|O96011|PX11B_HUMAN Peroxisomal membrane protein 11B OS=Homo sapiens OX=9606 GN=PEX11B PE=1 SV=1	NaN	7921.439453	NaN	NaN	NaN	NaN	NaN	NaN	NaN	NaN	NaN	NaN	975.956604	482.3955078	NaN	NaN	2345.275146	7751.318848	NaN	5353.240234	378.3447571	NaN	NaN	NaN	NaN	NaN	NaN	811.4813232	NaN	1693.671143	NaN	NaN	NaN
O96019	ACTL6A	Homo sapiens	Actin-like protein 6A	O96019	ACL6A_HUMAN	>sp|O96019|ACL6A_HUMAN Actin-like protein 6A OS=Homo sapiens OX=9606 GN=ACTL6A PE=1 SV=1	5748.594238	20759.0293	5527.557129	39619.12891	NaN	21342.5957	3924.831299	17779.03906	NaN	6698.056641	NaN	5398.248047	9454.331055	3753.220215	12317.0752	NaN	21724.01953	15967.64551	9680.033203	NaN	5059.157715	5263.132324	NaN	NaN	NaN	1034.484253	4653.058105	10652.53516	NaN	12781.95117	28568.08789	2307.543945	11666.14844
P00326	ADH1C	Homo sapiens	Alcohol dehydrogenase 1C	P00326	ADH1G_HUMAN	>sp|P00326|ADH1G_HUMAN Alcohol dehydrogenase 1C OS=Homo sapiens OX=9606 GN=ADH1C PE=1 SV=2	23744.20508	5244.943848	10437.54199	13878.50977	16170.86133	NaN	NaN	NaN	NaN	6837.42334	NaN	12476.25879	8241.121094	29984.78711	NaN	49681.13281	6915.735352	NaN	97123.53906	NaN	6889.705078	14033.73633	21445.86133	NaN	26580.62891	15264.2666	23845.23828	2930.095947	12208.54102	NaN	NaN	21029.24219	20478.03906
P00338	LDHA	Homo sapiens	L-lactate dehydrogenase A chain	P00338	LDHA_HUMAN	>sp|P00338|LDHA_HUMAN L-lactate dehydrogenase A chain OS=Homo sapiens OX=9606 GN=LDHA PE=1 SV=2	911338.3125	1336102.75	916260.875	887795.375	546007.0625	1995042.75	468452.7188	830481	846783.5	813133.8125	1262856.625	1280001.75	1143290	580272.9375	1864857.875	719184.625	575425.375	558154.1875	1135646.125	496711.625	1277214.5	780078.4375	767400.6875	916203.5625	897164.4375	880484.875	735713.25	1633715.125	945879.6875	668142.875	2980138.25	736084.9375	464390.625
P00352	ALDH1A1	Homo sapiens	Aldehyde dehydrogenase 1A1	P00352	AL1A1_HUMAN	>sp|P00352|AL1A1_HUMAN Aldehyde dehydrogenase 1A1 OS=Homo sapiens OX=9606 GN=ALDH1A1 PE=1 SV=2	153257.4375	15832.62695	51817.26953	146552.9219	141198.7344	17151.57422	15274.49902	16463.44922	49680.71484	27056.19336	NaN	54220.60547	58582.80078	90532.57813	10165.22559	177369.8438	46094.38672	6115.813965	265327.4375	24401.00586	26890.11914	68251.97656	165206.6875	16174.86621	74395.86719	51379.15234	97872.39063	10577.57715	75825.71875	10120.74414	5909.447754	64333.94531	27203.98047
P00367	GLUD1	Homo sapiens	Glutamate dehydrogenase 1, mitochondrial	P00367	DHE3_HUMAN	>sp|P00367|DHE3_HUMAN Glutamate dehydrogenase 1, mitochondrial OS=Homo sapiens OX=9606 GN=GLUD1 PE=1 SV=2	6759.782227	20950.59375	10781.79297	5680.612793	3415.134033	18327.45508	19998.20117	7484.437988	24786.41992	9297.485352	5279.558594	9960.041016	9017.363281	11534.09863	4471.278809	NaN	12332.3125	15875.5957	13808.23438	10257.91992	14872.2959	11514.90527	7671.070801	10366.95605	5039.33252	4644.517578	4610.763672	6049.271973	5091.007813	4851.578125	7424.143066	4863.952148	12194.77539
P00387	CYB5R3	Homo sapiens	NADH-cytochrome b5 reductase 3	P00387	NB5R3_HUMAN	>sp|P00387|NB5R3_HUMAN NADH-cytochrome b5 reductase 3 OS=Homo sapiens OX=9606 GN=CYB5R3 PE=1 SV=3	11818.96484	63528.76172	8414.638672	14573.19336	6361.202637	45002.92188	23163.51758	11056.62207	NaN	9715.774414	15838.10742	16809.97656	8094.816406	4824.04541	7559.499512	NaN	17343.57422	27145.41992	21082.19336	26922.95508	13517.52539	10492.52832	10611.51074	14036.78516	NaN	8211.523438	18960.17969	30174.34375	10925.60449	18781.64258	30234.69141	7500.571777	35896.47266
P00390	GSR	Homo sapiens	Glutathione reductase, mitochondrial	P00390	GSHR_HUMAN	>sp|P00390|GSHR_HUMAN Glutathione reductase, mitochondrial OS=Homo sapiens OX=9606 GN=GSR PE=1 SV=2	71378.5625	837417.8125	131311.2813	199438.3594	55880.39453	472046.5	620170.6875	587904.5	991755.5625	636037.3125	132573.4063	125423.2109	272792.1875	96692.29688	457218.6563	61018.87109	324104.0938	652472.3125	149839.1406	867112.375	132768.0781	180021.2813	28355.17383	322490.0938	71681.90625	62780.28906	80735.27344	326115.4375	45564.86719	294447.7813	666337.625	63013.24219	488849.5313
P00403	MT-CO2	Homo sapiens	Cytochrome c oxidase subunit 2	P00403	COX2_HUMAN	>sp|P00403|COX2_HUMAN Cytochrome c oxidase subunit 2 OS=Homo sapiens OX=9606 GN=MT-CO2 PE=1 SV=1	8652.553711	82050.35938	37414.05078	NaN	NaN	80091.60938	105402.8516	40629.34766	26021.58398	53259.91406	40182.99219	24527.38672	29389.66406	22263.20703	NaN	NaN	48519.84766	76131.32813	36347.13672	54991.18359	54204.50781	15906.87012	28043.39844	38832.45703	NaN	36561.05078	33106.51953	21894.96484	33787.66016	26664.75977	52704.21875	NaN	29651.26563
P00441	SOD1	Homo sapiens	Superoxide dismutase [Cu-Zn]	P00441	SODC_HUMAN	>sp|P00441|SODC_HUMAN Superoxide dismutase [Cu-Zn] OS=Homo sapiens OX=9606 GN=SOD1 PE=1 SV=2	22323.18164	48854.45313	23908.44727	15319.46582	16681.5	24658.30469	29644.48438	41541.55078	103482.3984	69431.38281	21810.23438	25731.54102	26992.44531	11004.03027	86294.32813	29946.875	67469.125	22812.4043	34853.33984	58792.58984	18392.12695	23142.36914	27033.83203	21024.76367	26923.95313	15685.56152	20495.47656	27615.4707	20621.2793	46886.73828	22264.01758	14218.62402	41354.01172
P00450	CP	Homo sapiens	Ceruloplasmin	P00450	CERU_HUMAN	>sp|P00450|CERU_HUMAN Ceruloplasmin OS=Homo sapiens OX=9606 GN=CP PE=1 SV=2	332418.3438	218426.3438	237037.2344	391085.5313	451391.5625	84495.96094	607301.0625	362073.4063	364506.1563	324775.125	86505.32031	220833.7344	190290.9688	302156.6563	177347.8906	341826.1563	229731.9688	197338.7813	196878.7031	346751.375	274211.625	312847.0625	300163.3125	203355.625	331358.0938	332385.2813	433180.9688	123932.8672	270559.3125	212522.5469	168960.4688	313087.0313	301035.5938
P00488	F13A1	Homo sapiens	Coagulation factor XIII A chain	P00488	F13A_HUMAN	>sp|P00488|F13A_HUMAN Coagulation factor XIII A chain OS=Homo sapiens OX=9606 GN=F13A1 PE=1 SV=5	14254.52051	NaN	22630.29688	41856.30078	25780.51367	NaN	NaN	NaN	NaN	NaN	NaN	NaN	NaN	1828.61792	3960.854004	NaN	NaN	NaN	NaN	NaN	3267.470703	17548.65234	2258.121582	NaN	3456.283691	2017.613892	NaN	NaN	NaN	NaN	NaN	NaN	NaN
P00491	PNP	Homo sapiens	Purine nucleoside phosphorylase	P00491	PNPH_HUMAN	>sp|P00491|PNPH_HUMAN Purine nucleoside phosphorylase OS=Homo sapiens OX=9606 GN=PNP PE=1 SV=2	55803.95313	305270.3125	55589.40625	85234.17969	28086.62695	328349.1875	83292.28906	296716.5625	315589.3438	282309.9688	66972.21875	116467.0469	290846.7188	44492.48047	409407.5625	54057.07422	270757.75	245891.2656	87661.69531	224813.9375	161052.1094	68648.57813	69118.07813	273284.25	77198.70313	44331.93359	105165.0547	545003.875	104843.2109	467902.0313	934584.375	63648.25391	342104.75
P00492	HPRT1	Homo sapiens	Hypoxanthine-guanine phosphoribosyltransferase	P00492	HPRT_HUMAN	>sp|P00492|HPRT_HUMAN Hypoxanthine-guanine phosphoribosyltransferase OS=Homo sapiens OX=9606 GN=HPRT1 PE=1 SV=2	27386.49023	86574.66406	29076.33203	44446.75781	15669.00098	82355.67969	61728.60938	67358.85156	123982.3672	54608.31641	35143.21484	25866.16406	58874.72266	15640.21484	89517.78906	16020.5293	58695.49609	93796.52344	25938.38672	66960	41502.71094	34267.75781	24845.71289	56357.10547	29142.92188	29476.82422	28319.49414	89289.67969	31173.90039	63179.27344	146283.7344	25862.83594	75781.25
P00505	GOT2	Homo sapiens	Aspartate aminotransferase, mitochondrial	P00505	AATM_HUMAN	>sp|P00505|AATM_HUMAN Aspartate aminotransferase, mitochondrial OS=Homo sapiens OX=9606 GN=GOT2 PE=1 SV=3	16744.04102	27532.97266	10480.18945	NaN	15880.62891	6679.602051	NaN	NaN	39958.91406	22734.92188	18437.62109	10741.6582	6870.413574	9269.563477	5765.41748	19169.96484	11702.47852	14066.74902	10588.50586	NaN	19891.2832	605141.125	17222.16016	NaN	10073.12695	20925.38477	14076.93359	6132.414063	11553.08105	5222.952637	16035.80762	NaN	14870.80957
P00558	PGK1	Homo sapiens	Phosphoglycerate kinase 1	P00558	PGK1_HUMAN	>sp|P00558|PGK1_HUMAN Phosphoglycerate kinase 1 OS=Homo sapiens OX=9606 GN=PGK1 PE=1 SV=3	264931.0313	647365.125	196177.1406	319450.5938	156298.4531	233982.8125	70815.38281	135487.5625	236444.7031	314979.9063	192045.5469	106757.4688	459109	211184.2969	487499.6875	200431.3906	501395.9688	131257.4531	202144.25	232868.875	234455.9063	245211.9844	258079.125	364316.625	197292.8906	147634.7813	223728.1875	474054	231364.125	360409.125	556238.8125	257009.0156	503377.1563
P00568	AK1	Homo sapiens	Adenylate kinase isoenzyme 1	P00568	KAD1_HUMAN	>sp|P00568|KAD1_HUMAN Adenylate kinase isoenzyme 1 OS=Homo sapiens OX=9606 GN=AK1 PE=1 SV=3	41233.46094	5669.031738	16013.32031	42669.95313	62327.61719	3115.137939	NaN	21360.29688	NaN	20182.5332	NaN	19837.10352	17025.64453	33757.04297	6587.54834	98686.39063	17140.1875	NaN	72603.24219	35193.22656	17091.36914	36817.20313	53184.1875	9115.819336	35128.41016	7559.153809	37919.78125	20553.97852	34075.96094	5998.01416	2446.525146	29866.02539	20446.11328
P00734	F2	Homo sapiens	Prothrombin	P00734	THRB_HUMAN	>sp|P00734|THRB_HUMAN Prothrombin OS=Homo sapiens OX=9606 GN=F2 PE=1 SV=2	44953.625	33667.51172	71489	63447.14453	131061.2578	25568.125	186121.3906	45970.81641	217885.9844	26004.25781	42349.22266	47697.91406	24361.06836	121520.1172	22063.85938	72877.8125	51713.25391	35590.03906	42950.67578	29884.04297	62880.73047	21397.26172	45869.35938	13594.74219	22137.49219	55125.87891	31474.08008	12364.98926	29035.20898	25817.08789	22645.55859	49752.98438	13696.38672
P00736	C1R	Homo sapiens	Complement C1r subcomponent	P00736	C1R_HUMAN	>sp|P00736|C1R_HUMAN Complement C1r subcomponent OS=Homo sapiens OX=9606 GN=C1R PE=1 SV=2	32553.34961	30633.42578	31808.85938	37637.63672	60362.59375	15742.36426	37738.1875	16639.82617	32649.18555	NaN	16264.92285	36636.04297	16140.61914	74692.5625	10396.25879	66776.42188	25336.89844	24361.1875	NaN	20353.87305	43408.76953	9252.049805	19544.43359	NaN	22091.95508	22408	24525.05078	4633.654785	16845.81055	4565.211426	16348.36719	22062.35938	6381.015625
P00738	HP	Homo sapiens	Haptoglobin	P00738	HPT_HUMAN	>sp|P00738|HPT_HUMAN Haptoglobin OS=Homo sapiens OX=9606 GN=HP PE=1 SV=1	300076.0625	593348.1875	790083.4375	445986.6563	380184.5625	383019.4063	2332077	585511.625	718384	224888.0313	411336.6875	368368.7813	549428.625	2503850.25	544703.1875	884816.1875	365315.2813	1288284.875	222891.7188	587790.625	507000.875	412853.625	297097.125	510853.9375	317853.2188	831193.625	657315.6875	565751.625	219027.4063	623759.75	1296320.25	696462.75	413192.1875
P00739	HPR	Homo sapiens	Haptoglobin-related protein	P00739	HPTR_HUMAN	>sp|P00739|HPTR_HUMAN Haptoglobin-related protein OS=Homo sapiens OX=9606 GN=HPR PE=2 SV=2	NaN	NaN	71156.49219	24793.18359	176702.7969	26042.5	25352.4082	28364.97266	NaN	199638.0781	NaN	58887.46094	12559.85547	111435.0469	NaN	11384.18945	41126.33203	41894.75	191376.8906	68858.35156	171592.9688	NaN	224037.8438	NaN	305485.1875	8536.12207	456708.5313	42026.02344	219257.9531	42029.1875	14615.80762	46411.60156	12102.22461
P00742	F10	Homo sapiens	Coagulation factor X	P00742	FA10_HUMAN	>sp|P00742|FA10_HUMAN Coagulation factor X OS=Homo sapiens OX=9606 GN=F10 PE=1 SV=2	NaN	NaN	6179.470215	27.0664463	9977.651367	NaN	28289.55859	NaN	NaN	11451.88086	NaN	NaN	NaN	20504.0332	NaN	NaN	NaN	NaN	NaN	NaN	NaN	NaN	2866.702148	NaN	NaN	7658.661133	NaN	NaN	NaN	NaN	NaN	NaN	NaN
P00746	CFD	Homo sapiens	Complement factor D	P00746	CFAD_HUMAN	>sp|P00746|CFAD_HUMAN Complement factor D OS=Homo sapiens OX=9606 GN=CFD PE=1 SV=5	57377.53906	NaN	28580.63867	130806.0156	43174.44922	3972.352539	13712.55176	5496.612793	NaN	10424.74219	NaN	32518.27539	23759.57031	24413.91211	12262.0957	70135.94531	60302.48047	NaN	59258.53125	4020.524902	5886.58252	34987.61719	39474.48438	NaN	52332.94531	43140.50391	21432.45313	3722.382568	63271.3125	4862.348633	15067.96777	39082.07813	12970.4834
P00747	PLG	Homo sapiens	Plasminogen	P00747	PLMN_HUMAN	>sp|P00747|PLMN_HUMAN Plasminogen OS=Homo sapiens OX=9606 GN=PLG PE=1 SV=2	63036.94531	71706.64844	80528.96094	70897.85938	126267.5625	41153.71094	211998.1406	85959.71875	206015.3438	51090.69922	44835.25781	66949.54688	38608.10156	80230.66406	29362.28906	38572.36328	44060.38281	105375.6563	28950.66406	66626	40046.57422	24218.28711	44203.89844	19399.58984	73048.71094	70085.63281	40498.73047	21561.96484	25473.92773	51702.20703	54702.8125	48990.13672	46396.77734
P00748	F12	Homo sapiens	Coagulation factor XII	P00748	FA12_HUMAN	>sp|P00748|FA12_HUMAN Coagulation factor XII OS=Homo sapiens OX=9606 GN=F12 PE=1 SV=3	19621.64844	NaN	7724.615234	25423.28711	22529.39063	2869.109375	NaN	NaN	NaN	NaN	NaN	6212.55127	2403.851807	25848.13281	2185.782959	NaN	24601.79297	NaN	3666.15332	58682.91797	10078.2207	NaN	7707.485352	NaN	9910.076172	21692.42383	6776.781738	NaN	9168.915039	20380.60352	13169.55469	13383.96582	NaN
P00751	CFB	Homo sapiens	Complement factor B	P00751	CFAB_HUMAN	>sp|P00751|CFAB_HUMAN Complement factor B OS=Homo sapiens OX=9606 GN=CFB PE=1 SV=2	692142.875	158660.0938	339804.9063	439343.5	621529.1875	138642.9688	489865.125	310778.5938	251438.9688	360943.8125	191043.6719	296138.6563	241301.0469	552798.125	240698.0938	854366.6875	338600.6563	246178.5	196336.6875	226625.625	690373.1875	438468.3125	436391.9375	148751.5313	623392.6875	600557.9375	711876.8125	225696.8438	338454.4375	309044.8125	248801.3438	640491.3125	248478.7656
P00813	ADA	Homo sapiens	Adenosine deaminase	P00813	ADA_HUMAN	>sp|P00813|ADA_HUMAN Adenosine deaminase OS=Homo sapiens OX=9606 GN=ADA PE=1 SV=3	11413.64844	67148.13281	6238.758301	34443.93359	13201.11719	49371.65625	64615.98047	35481.37109	96825.30469	12543.69336	NaN	NaN	8127.665039	NaN	23515.87891	NaN	57048.54297	22078.44922	13198.59082	NaN	11106.78711	11367.66504	17270.31445	15985.13477	NaN	13351.51953	35263.02734	31050.68555	7701.148926	38698.05078	57332.53906	53917.50781	39010.02734
P00915	CA1	Homo sapiens	Carbonic anhydrase 1	P00915	CAH1_HUMAN	>sp|P00915|CAH1_HUMAN Carbonic anhydrase 1 OS=Homo sapiens OX=9606 GN=CA1 PE=1 SV=2	31852.21094	5500.842285	3509.74707	NaN	NaN	80132.29688	90103.19531	NaN	12923.56445	NaN	16925.47461	15153.7998	6199.001465	15613.16895	NaN	NaN	NaN	19117.14258	9193.421875	33465.71094	7811.777832	NaN	18456.94531	5956.261719	7173.468262	5085.642578	NaN	119412.9141	4773.959473	2092.322021	21629.18945	32162.30469	NaN
P00918	CA2	Homo sapiens	Carbonic anhydrase 2	P00918	CAH2_HUMAN	>sp|P00918|CAH2_HUMAN Carbonic anhydrase 2 OS=Homo sapiens OX=9606 GN=CA2 PE=1 SV=2	28403.75	26178.92773	45551.26953	29549.03906	22178.54688	37335.53516	38985.65625	37805.71094	60661.85938	21251.01758	24476.32422	33238.35938	37884.58203	26099.21484	27334.85547	34022.69922	51183.50391	82048.71875	23567.4043	62408.26172	20240.87695	14585.69531	35836.45313	12578.63086	20693.16016	15605.49121	11063.82129	34532.42578	20666.01563	30150.44727	50603.16797	36025.69922	45923.12891
P00966	ASS1	Homo sapiens	Argininosuccinate synthase	P00966	ASSY_HUMAN	>sp|P00966|ASSY_HUMAN Argininosuccinate synthase OS=Homo sapiens OX=9606 GN=ASS1 PE=1 SV=2	24902.0293	NaN	18201.98047	12827.68848	40566.27734	NaN	NaN	11677.2627	NaN	NaN	NaN	NaN	6632.426758	20823.32813	NaN	27849.68359	8358.902344	NaN	82068.92188	NaN	16084.88867	14401.16992	32086.86523	NaN	22780.10352	16500.74023	17137.66992	NaN	7532.375488	NaN	NaN	17140.58984	NaN
P01008	SERPINC1	Homo sapiens	Antithrombin-III	P01008	ANT3_HUMAN	>sp|P01008|ANT3_HUMAN Antithrombin-III OS=Homo sapiens OX=9606 GN=SERPINC1 PE=1 SV=1	39914.34766	23963.42773	41653.16016	58345.3125	109597.4375	26158.91211	84120.76563	21414.75391	87768.73438	20462.80469	25262.73438	29275	20443.28711	94090.78906	17513.10547	70112.10938	18844.55273	42960.0625	30274.58203	19228.23242	47409.96484	16236.80176	49588.43359	8966.330078	29807.34766	51622.17188	35651.15625	15084.43262	28881.75781	21540.76563	33222.47656	47711.26172	29685.82227
P01009	SERPINA1	Homo sapiens	Alpha-1-antitrypsin	P01009	A1AT_HUMAN	>sp|P01009|A1AT_HUMAN Alpha-1-antitrypsin OS=Homo sapiens OX=9606 GN=SERPINA1 PE=1 SV=3	445774.6563	19909.49609	94552.96875	459873.7813	807258.5	9935.280273	24779.85938	24905.33203	20837.96289	30816.66211	59809.10547	195310.0469	120241.1172	918710.8125	22610.75391	513115.6875	17014.33789	36449.87891	84944.63281	24736.42383	689723.25	177219.5469	273509	23886.35352	138773.4063	432174.875	200101.3125	16512.48633	114970.25	21073.56055	15540.75	330533.4063	21966.14063
P01011	SERPINA3	Homo sapiens	Alpha-1-antichymotrypsin	P01011	AACT_HUMAN	>sp|P01011|AACT_HUMAN Alpha-1-antichymotrypsin OS=Homo sapiens OX=9606 GN=SERPINA3 PE=1 SV=2	1043414.313	NaN	13441.34766	8686.882813	1573920.75	NaN	13022.87793	12103.91211	17308.91406	46332.375	75921.0625	5036.144043	10830.70898	86339.89844	9544.869141	893494.4375	NaN	NaN	115550.4922	23795.75195	14699.68457	119281.8047	229199.0156	13298.54395	259772.2031	36382.75781	275662.8438	2847.848877	64217.08594	6306.618164	942.3331299	386150.9688	12601.35449
P01019	AGT	Homo sapiens	Angiotensinogen	P01019	ANGT_HUMAN	>sp|P01019|ANGT_HUMAN Angiotensinogen OS=Homo sapiens OX=9606 GN=AGT PE=1 SV=4	60757.72266	NaN	51158.38672	65867.47656	124504.6641	25472.78125	32772.90625	56874.70313	NaN	NaN	42748.09766	54547.71875	27122.23242	167538.4219	25654.16797	78506.67188	35300.00391	26491.26758	20568.27344	NaN	71306.0625	38088.84766	57769.78906	28467.39258	64920.03906	84505.53125	40676.19531	12092.03027	27814.44141	6958.005859	16543.89063	60869.49219	7430.624512
P01023	A2M	Homo sapiens	Alpha-2-macroglobulin	P01023	A2MG_HUMAN	>sp|P01023|A2MG_HUMAN Alpha-2-macroglobulin OS=Homo sapiens OX=9606 GN=A2M PE=1 SV=3	426503.3125	689557.9375	885659.375	786317.5625	1453524.375	411513.6563	5141703	2595452	2459478.25	749773.5	1049498.75	732895.6875	550943	1603935	715198	253626.3125	687960.625	2372953.25	295347.2188	402104.4688	1130809.625	430266.8125	488079.8438	1034457.438	735199.9375	531862.0625	1221965.25	513366.7188	253772.2344	1882952.375	1680104.25	598746.5625	895802.5625
P01024	C3	Homo sapiens	Complement C3	P01024	CO3_HUMAN	>sp|P01024|CO3_HUMAN Complement C3 OS=Homo sapiens OX=9606 GN=C3 PE=1 SV=2	492995.6563	535989.375	599245.3125	1074531.625	747373	353147.1563	1406622.625	640673.3125	1160941.5	876249.75	332861.75	544564.6875	494366.9688	1023419.688	640517.1875	610203.4375	735047.5625	835475.4375	322968.4063	774550.8125	818672.75	614924.1875	726649.9375	421341.875	956338.9375	937496.6875	978469.4375	538224.9375	673639.4375	768865.625	745507.5	1176608	934292.5625
P01031	C5	Homo sapiens	Complement C5	P01031	CO5_HUMAN	>sp|P01031|CO5_HUMAN Complement C5 OS=Homo sapiens OX=9606 GN=C5 PE=1 SV=4	15904.2041	38114.88672	54265.17578	65617.84375	55817.07422	21713.89453	118483.6797	43215.97266	74635.34375	26853.54102	42458.25	36310.24609	24134.64063	79487.45313	8118.086426	20780.58398	14765.44531	55424.46094	10836.53027	7777.008789	47244.07422	10912.3584	26121.93359	20516.91016	29608.55078	36559.58984	19007.19727	12391.6748	10352.49609	20271.12891	43138.08594	42113.57031	23818.26953
P01033	TIMP1	Homo sapiens	Metalloproteinase inhibitor 1	P01033	TIMP1_HUMAN	>sp|P01033|TIMP1_HUMAN Metalloproteinase inhibitor 1 OS=Homo sapiens OX=9606 GN=TIMP1 PE=1 SV=1	1184706	627448.5625	1357284.375	677226.25	2856336.25	406029.875	917929.8125	865785.1875	909094.0625	1178334.25	1852483	855996	796743.25	1438609.625	771495	3297140	563619.0625	485240.2813	1210163.625	1069467.75	1271194.75	1129468.875	1388904.625	950108.5	1103864.5	1047696.813	1568536.625	743290.4375	1580546.875	551780.5625	445356.5625	2084673.25	641112.375
P01034	CST3	Homo sapiens	Cystatin-C	P01034	CYTC_HUMAN	>sp|P01034|CYTC_HUMAN Cystatin-C OS=Homo sapiens OX=9606 GN=CST3 PE=1 SV=1	610055.75	237285.3125	588867.625	218163.5469	878340.625	167099.0938	266400.8438	230572.0781	229093.3438	281137.125	1427955.625	488632.4688	353048.3438	543205.625	431697.75	1037360.375	214964.5156	59303.28125	563377.4375	200509.0156	278816.2188	292809.375	412250.75	415826.5	610668.8125	496922.5938	611699.125	157861.5938	803742.75	107335.7344	78045.90625	812429.5	193261.8438
P01036	CST4	Homo sapiens	Cystatin-S	P01036	CYTS_HUMAN	>sp|P01036|CYTS_HUMAN Cystatin-S OS=Homo sapiens OX=9606 GN=CST4 PE=1 SV=3	3041155.25	3252355	15193121	674838.9375	4457876.5	1356295.375	13390994	1906907	220008.3438	1042265	52058288	8454868	1383891	6747109.5	7095490	6688064.5	664468.4375	946827.3125	9645023	530461.625	1845628.25	6561766	10948021	8143265.5	17440946	12796927	8340469	4852230	5659934	473687.375	400088.6875	8398945	1565681.125
P01037	CST1	Homo sapiens	Cystatin-SN	P01037	CYTN_HUMAN	>sp|P01037|CYTN_HUMAN Cystatin-SN OS=Homo sapiens OX=9606 GN=CST1 PE=1 SV=3	2308641.5	1627650.5	8117704.5	368105.9688	1550357.375	913125	9676132	804794	221523.3125	793973.5	23815718	6048397.5	436317.1563	5585136	4586917	6421341	375686.625	621256.8125	9256237	347012.1875	1511098.75	3740410.25	4641413.5	3290994.5	9227675	5621450.5	4797012	2260787.5	3584848.25	154095.0781	108122.0781	4560247.5	1356269.5
P01040	CSTA	Homo sapiens	Cystatin-A	P01040	CYTA_HUMAN	>sp|P01040|CYTA_HUMAN Cystatin-A OS=Homo sapiens OX=9606 GN=CSTA PE=1 SV=1	20412.61523	187643.7188	55318.875	29135.95117	42829.23828	77892.25781	139866.1875	135343.3594	315874.0625	100521.6406	94750.69531	71054.75781	88421.0625	27892.71875	55668.10156	174820.875	89798.39844	111417.8359	25759.2793	231992.1406	12234.14746	23288.61133	29458.57422	41010.6875	13903.53809	31561.69727	6806.816406	23815.89258	17453.13867	51600.6875	76980.17969	16409.52539	263244.5313
P01042	KNG1	Homo sapiens	Kininogen-1	P01042	KNG1_HUMAN	>sp|P01042|KNG1_HUMAN Kininogen-1 OS=Homo sapiens OX=9606 GN=KNG1 PE=1 SV=2	114635.8516	44367.28125	103423.9219	178677.375	378336.5625	43118.86719	85314.27344	76435	86676.21875	23354.89648	93649.57031	155669.9844	54416.66016	414754.8125	53822.17188	183243.0469	54850.26953	131222.5781	61459.39453	22149.35156	126908.9766	33094.77344	118946.8359	13606.91309	103130.6016	153646.25	61791.77734	17749.06836	59688.875	42351.30078	60922.48438	123650.75	55315.50391
P01111	NRAS	Homo sapiens	GTPase NRas	P01111	RASN_HUMAN	>sp|P01111|RASN_HUMAN GTPase NRas OS=Homo sapiens OX=9606 GN=NRAS PE=1 SV=1	54457.86719	45426.75391	53636.61719	66970.89844	71802.80469	56812.49609	56909.47656	54696.24219	72058.97656	53274.82813	30891.38281	34607.78516	35014.68359	45799.62109	30121.16797	73951.58594	30688.07422	23805.04102	41767.96094	43843.80078	40717.07422	78202.84375	49926.5625	44512.45313	38819.55859	26030.83398	59026.17969	44780.64453	52271.95703	39314.77734	37704.12109	39378.94531	60167.30859
P01133	EGF	Homo sapiens	Pro-epidermal growth factor	P01133	EGF_HUMAN	>sp|P01133|EGF_HUMAN Pro-epidermal growth factor OS=Homo sapiens OX=9606 GN=EGF PE=1 SV=2	16439.08203	NaN	10238.03223	NaN	16901.92578	NaN	NaN	NaN	NaN	NaN	39693.33203	12879.02637	NaN	13042.23633	NaN	8381.533203	NaN	NaN	NaN	NaN	NaN	NaN	5567.862305	NaN	4574.652832	7799.865723	10447.53125	7670.056152	9541.935547	NaN	53555.05859	NaN	NaN
P01591	JCHAIN	Homo sapiens	Immunoglobulin J chain	P01591	IGJ_HUMAN	>sp|P01591|IGJ_HUMAN Immunoglobulin J chain OS=Homo sapiens OX=9606 GN=JCHAIN PE=1 SV=4	11331971	4123527.25	5730757	2656751.75	5726500	1871745.125	3141014.75	3679293.75	7456771	5535339.5	10525114	6616532.5	5664366	4936500.5	1991599.125	7578240	3133663	1662139	3037596.75	2726859	2251089.75	4651817	4557679	3383130.25	5051463.5	5900315	6837763.5	3444735.5	6415737.5	2269858.25	1117505.25	6113695	3006710.25
P01593;P01594	IGKV1D-33;IGKV1-33	Homo sapiens	Immunoglobulin kappa variable 1D-33;Immunoglobulin kappa variable 1-33	P01593;P01594	KVD33_HUMAN;KV133_HUMAN	>sp|P01593|KVD33_HUMAN Immunoglobulin kappa variable 1D-33 OS=Homo sapiens OX=9606 GN=IGKV1D-33 PE=1 SV=2;>sp|P01594|KV133_HUMAN Immunoglobulin kappa variable 1-33 OS=Homo sapiens OX=9606 GN=IGKV1-33 PE=1 SV=2	656978.9375	224111.625	212262.6563	245967.2813	319236.8125	122731.875	333915.625	171199.7188	595310.0625	457275	196963.0625	225171.0781	177571.3438	232698.0781	112789.2109	168698.5	250574.8125	142565.7031	128489.8828	98946.47656	155479.3906	491001.125	194584.0781	171003.1875	166321.4063	176892.7656	350197.375	136964.4063	226358.2969	201444.9375	88039.96094	297980.1875	87620.1875
P01599	IGKV1-17	Homo sapiens	Immunoglobulin kappa variable 1-17	P01599	KV117_HUMAN	>sp|P01599|KV117_HUMAN Immunoglobulin kappa variable 1-17 OS=Homo sapiens OX=9606 GN=IGKV1-17 PE=1 SV=2	176267.8438	99263.15625	88274.73438	65520.93359	169942.8281	38521.00781	147774.25	80954.73438	100783.6875	118519.3984	159794.7813	98430.27344	116791.1641	105955.6719	52726.70703	125867.2578	76598.09375	67173.3125	65850.21094	61724.39844	59352.20313	177319.2969	119922.1016	138228.6719	93015.17188	127522.1328	201875.5156	41495.75	111066.0859	106527.125	50361.65625	117708.2109	106988
P01602	IGKV1-5	Homo sapiens	Immunoglobulin kappa variable 1-5	P01602	KV105_HUMAN	>sp|P01602|KV105_HUMAN Immunoglobulin kappa variable 1-5 OS=Homo sapiens OX=9606 GN=IGKV1-5 PE=1 SV=2	1479924	193081.5313	492387.75	252528.4531	620016.6875	160845.9063	713541.75	341146.4375	831228.125	362639.5	1094435.75	284341.9063	432571.9063	409858.0625	211592.2813	440707.6563	219333.7813	415169.1563	385678.7813	643558.0625	155314.5469	259875.1563	465147.4375	356760.9063	433041.5625	398946.7813	724749.875	378216.9375	442377.7813	447861.8125	341259.0313	410868.9375	182877.3906
P01619	IGKV3-20	Homo sapiens	Immunoglobulin kappa variable 3-20	P01619	KV320_HUMAN	>sp|P01619|KV320_HUMAN Immunoglobulin kappa variable 3-20 OS=Homo sapiens OX=9606 GN=IGKV3-20 PE=1 SV=2	3592636.25	1698660.625	1670439	1194608.125	2231678.75	841686.6875	2501987	1711978.375	2336194.25	4797177.5	3938457.25	1733855.625	1524122.25	2222509.5	1000815.688	2432292.75	1343842.875	1885640.5	1226282.25	2444018.75	1206691.625	1857714.5	1751289.875	1680623.625	2048130.5	1881380.125	3532024.75	1633317.75	1824234.125	2120918.25	1442588.875	2906007.75	1216906.75
P01624	IGKV3-15	Homo sapiens	Immunoglobulin kappa variable 3-15	P01624	KV315_HUMAN	>sp|P01624|KV315_HUMAN Immunoglobulin kappa variable 3-15 OS=Homo sapiens OX=9606 GN=IGKV3-15 PE=1 SV=2	3271430	2029105.25	2661410.25	760308.9375	2172312.25	787194.3125	3832494.75	1397896.625	3688451.5	3626594.5	3564832.75	1379129	1580874.25	2102006.5	792310.875	1745974.75	1453023.375	1215397.75	938789.875	1946800.875	966840.4375	718229.8125	1078639.375	1519390.375	1300506.75	1677830.125	2590827.25	1243253.25	1593049.375	1778100	904501.9375	2779240	1282997.875
P01699	IGLV1-44	Homo sapiens	Immunoglobulin lambda variable 1-44	P01699	LV144_HUMAN	>sp|P01699|LV144_HUMAN Immunoglobulin lambda variable 1-44 OS=Homo sapiens OX=9606 GN=IGLV1-44 PE=1 SV=2	267613.2813	256514.9844	231033.7031	52359.59375	97033.76563	84947.46094	242358.8125	87297.35156	135472.2969	128147.1719	267804.2813	137484.4063	97771.78906	84980.85156	38342.47266	128801.5938	67834.83594	103099.4453	64469.26953	161744.3281	62756.80078	164104.1563	231518.625	228238.7969	189736.7188	244513.3281	160436.1875	90859.42969	104132.3594	99012.24219	151507.3125	149267.7031	134175.2656
P01701	IGLV1-51	Homo sapiens	Immunoglobulin lambda variable 1-51	P01701	LV151_HUMAN	>sp|P01701|LV151_HUMAN Immunoglobulin lambda variable 1-51 OS=Homo sapiens OX=9606 GN=IGLV1-51 PE=1 SV=2	1002930.5	412765.625	194852.4375	196019.5625	309149.8438	160258.4531	225019.5313	166267.0469	270530.9063	101029.6875	301066.0625	152677.0469	26488.52344	99432.80469	53022.05469	53735.28125	97340.53125	97049.66406	83922.42969	91483.85938	111431.9766	82115.65625	119940.4375	166575.25	284092.3438	148845.1406	237478.4688	49480.09375	76549.72656	163335.4844	52045.98438	280525.9375	78805.01563
P01703	IGLV1-40	Homo sapiens	Immunoglobulin lambda variable 1-40	P01703	LV140_HUMAN	>sp|P01703|LV140_HUMAN Immunoglobulin lambda variable 1-40 OS=Homo sapiens OX=9606 GN=IGLV1-40 PE=1 SV=2	1623188.25	255407.6094	288527	207058.1094	387527.2813	74353.14063	308642.4688	218020.7813	604887.625	NaN	412066.1875	117425.5078	248266.3906	351547.5	61096.16406	243708.1094	149049.9063	166754.75	124059.4375	83156.23438	87835.78125	688748.1875	284802.6563	171350.7344	357227.75	279728.6875	339160.9375	86361.27344	202331.4688	192396.0625	110095.4063	344757.4063	93218.42188
P01706	IGLV2-11	Homo sapiens	Immunoglobulin lambda variable 2-11	P01706	LV211_HUMAN	>sp|P01706|LV211_HUMAN Immunoglobulin lambda variable 2-11 OS=Homo sapiens OX=9606 GN=IGLV2-11 PE=1 SV=2	81748.14844	112498.6641	60215.98828	36130.73828	77958.0625	NaN	176275.1563	139266.5469	500348.4375	41429.33594	390050.5313	89592.92188	195014.2188	195053.1563	64288.58594	201454.625	55535.03125	151610.6094	66526.96094	70281	83179.15625	100966.8359	123786.0156	125837.4844	152491.4531	251561.8438	110663.9688	83144.17969	142097.4844	77010.13281	145086.625	292242.8125	235055.4688
P01714	IGLV3-19	Homo sapiens	Immunoglobulin lambda variable 3-19	P01714	LV319_HUMAN	>sp|P01714|LV319_HUMAN Immunoglobulin lambda variable 3-19 OS=Homo sapiens OX=9606 GN=IGLV3-19 PE=1 SV=2	4524019	759133.1875	1688493.25	723015.4375	808109.5625	861090.875	857575.1875	377533.7813	5995998	305076.625	547546.5	555272.5	381963.6875	591098	60114.67578	184093.3594	186768.2344	327167.9688	98506.14063	204511.375	95280.75	193981.4688	456123.9688	189944.0469	263949.5938	617471.375	656580.5625	176052.4844	336321.0938	147860.2969	321213.7813	503877.125	641084.9375
P01715	IGLV3-1	Homo sapiens	Immunoglobulin lambda variable 3-1	P01715	LV301_HUMAN	>sp|P01715|LV301_HUMAN Immunoglobulin lambda variable 3-1 OS=Homo sapiens OX=9606 GN=IGLV3-1 PE=1 SV=2	NaN	NaN	NaN	NaN	5234.462891	NaN	NaN	NaN	NaN	NaN	NaN	NaN	NaN	6927.664551	NaN	23262.70508	NaN	4690.181641	NaN	NaN	NaN	NaN	NaN	NaN	NaN	NaN	NaN	NaN	NaN	NaN	NaN	8414.921875	NaN
P01717	IGLV3-25	Homo sapiens	Immunoglobulin lambda variable 3-25	P01717	LV325_HUMAN	>sp|P01717|LV325_HUMAN Immunoglobulin lambda variable 3-25 OS=Homo sapiens OX=9606 GN=IGLV3-25 PE=1 SV=2	686488.8125	255213.1406	161105.3594	168269.0156	374695.7188	104394.375	280015.5625	139087.0313	586628.8125	338231.5625	284949.1875	247440.5781	346717.2188	247575.5	193862.5938	248728.5	171543.1563	350087.7813	213298.4375	342831	117300.4766	38416.46094	311067.125	228259.9063	231818.25	295369.875	157523.6719	111394.9375	342420.5938	141456.4219	187958.0313	227440.9531	155118.2344
P01718	IGLV3-27	Homo sapiens	Immunoglobulin lambda variable 3-27	P01718	LV327_HUMAN	>sp|P01718|LV327_HUMAN Immunoglobulin lambda variable 3-27 OS=Homo sapiens OX=9606 GN=IGLV3-27 PE=1 SV=2	210252.4844	NaN	54165.78906	62827.36328	92655.49219	14646.30176	39568.80859	11082.95801	11670.96875	47670.35547	45452.30078	28255.46484	20870.93164	37444.18359	11440.75684	22237.55664	48021.26172	26647.66406	71340.82031	NaN	37449.61328	11871.31152	17990.73047	21348.48828	35380.57422	50027.96484	28655.92969	32699.5332	26010.94141	22114.98438	22640.7168	20778.14844	12157.75098
P01721	IGLV6-57	Homo sapiens	Immunoglobulin lambda variable 6-57	P01721	LV657_HUMAN	>sp|P01721|LV657_HUMAN Immunoglobulin lambda variable 6-57 OS=Homo sapiens OX=9606 GN=IGLV6-57 PE=1 SV=2	30372.20898	16068.05566	56159.16406	13625.11719	50479.05469	NaN	14308.29688	7482.744141	NaN	NaN	60812.46484	19875.86328	39394.45313	68934.45313	NaN	113434.6094	NaN	39375.01172	NaN	NaN	51598.65625	34128.35156	53907.07422	66458.88281	110931.1563	44382.72656	134746.5938	NaN	48258.57031	30144.35938	35186.91406	36885.93359	NaN
P01742	IGHV1-69	Homo sapiens	Immunoglobulin heavy variable 1-69	P01742	HV169_HUMAN	>sp|P01742|HV169_HUMAN Immunoglobulin heavy variable 1-69 OS=Homo sapiens OX=9606 GN=IGHV1-69 PE=1 SV=2	1232436	546203	600230.5625	636093.5	678820.625	141306.9844	597644	367357.4063	981554.0625	464066.8125	529547.1875	229088.1875	372023.125	834554.1875	323406.375	521532.5625	457944.6875	269076.7188	49658.0625	242518.3906	232951.3281	354348.375	400926.3438	478569.2813	403333.2813	276492.1563	931173.875	550935.4375	717510.125	584606.25	307677.6563	573016.6875	439508.9063
P01743	IGHV1-46	Homo sapiens	Immunoglobulin heavy variable 1-46	P01743	HV146_HUMAN	>sp|P01743|HV146_HUMAN Immunoglobulin heavy variable 1-46 OS=Homo sapiens OX=9606 GN=IGHV1-46 PE=1 SV=2	79063.82031	120746.9688	69138.53125	92150.97656	57567.84375	28393.90039	49353.78906	13921.41602	NaN	12069.52539	45308.67969	7921.888184	26079.94141	27833.23828	16228.38086	47434.58594	8385.890625	NaN	33230.42969	19367.33984	40393.43359	42990.39844	127092.1797	94097.625	141399.0156	59951.29297	70989.375	14915.01953	71205.60156	123693.3516	53811.53516	91972.21094	11667.6416
P01762	IGHV3-11	Homo sapiens	Immunoglobulin heavy variable 3-11	P01762	HV311_HUMAN	>sp|P01762|HV311_HUMAN Immunoglobulin heavy variable 3-11 OS=Homo sapiens OX=9606 GN=IGHV3-11 PE=1 SV=2	2185051.75	766451.25	1330803.375	678371.0625	1884245.25	478216.8125	1671976.25	696056.625	2365266.75	1436691.625	3544585	967424.8125	1292482.25	1959790.75	794285.625	2060745.25	967224.9375	932407.875	923405.75	1397336	1076383.625	1260653.25	1577446.625	1574708	1566700.5	1842464.25	2271341	1304437.25	1567533	1534331.875	986336.375	1847532.75	1200760.375
P01764	IGHV3-23	Homo sapiens	Immunoglobulin heavy variable 3-23	P01764	HV323_HUMAN	>sp|P01764|HV323_HUMAN Immunoglobulin heavy variable 3-23 OS=Homo sapiens OX=9606 GN=IGHV3-23 PE=1 SV=2	9803.5	NaN	7174.1875	NaN	3358.712646	NaN	28478.13867	NaN	NaN	NaN	NaN	NaN	NaN	NaN	4064.848389	NaN	NaN	NaN	NaN	NaN	NaN	NaN	9866.707031	NaN	36755.73438	NaN	21663.91211	7934.766113	26386.51563	60830.33594	NaN	NaN	NaN
P01766	IGHV3-13	Homo sapiens	Immunoglobulin heavy variable 3-13	P01766	HV313_HUMAN	>sp|P01766|HV313_HUMAN Immunoglobulin heavy variable 3-13 OS=Homo sapiens OX=9606 GN=IGHV3-13 PE=1 SV=2	511530.5	98575.5625	119378.0703	74348.08594	304747.6563	46674.84766	112446.3984	115746.1563	202840.9531	277736.6563	285075.3125	42765.65234	243000.375	173936.7813	50620.00781	87876.28125	81813.39063	138991.6094	77111.36719	81644.28125	78863.63281	262620.875	100380.0469	162185.2188	249128.4063	176313.4844	287287.5938	100330.9531	191848.2656	65015.78516	57992.95703	345042.2188	124144.6641
P01768;P0DP03	IGHV3-30;IGHV3-30-5	Homo sapiens	Immunoglobulin heavy variable 3-30;Immunoglobulin heavy variable 3-30-5	P01768;P0DP03	HV330_HUMAN;HVC05_HUMAN	>sp|P01768|HV330_HUMAN Immunoglobulin heavy variable 3-30 OS=Homo sapiens OX=9606 GN=IGHV3-30 PE=1 SV=2;>sp|P0DP03|HVC05_HUMAN Immunoglobulin heavy variable 3-30-5 OS=Homo sapiens OX=9606 GN=IGHV3-30-5 PE=3 SV=1	981047.6875	300277.1875	659905.875	210234.0156	574302.6875	158313.8125	599587.25	368377.4063	276477.875	725137.4375	1486426.125	399343.4063	422931.8438	559116.9375	221047.5469	616994	346447.5313	439321.5625	408298.2813	596809.625	453386.875	580431.5	777283.875	575987.9375	844712.125	988938.6875	1337944.125	545659.9375	587347.25	371994.8438	401192.375	985979.1875	420385.2813
P01780	IGHV3-7	Homo sapiens	Immunoglobulin heavy variable 3-7	P01780	HV307_HUMAN	>sp|P01780|HV307_HUMAN Immunoglobulin heavy variable 3-7 OS=Homo sapiens OX=9606 GN=IGHV3-7 PE=1 SV=2	1025018.563	469179.625	732729.0625	243000.6719	714672.9375	269122.2813	1783046.625	218787.7031	2385582.5	468131.5625	2132790.5	468002.6875	260498	719049.125	255828.6406	588844.5625	445162.4375	404479.9688	159502.9375	495630.4375	396434.1563	781076.6875	419316.875	737210.6875	532396.375	942625.5	1065528.5	495357.4375	544777.4375	587657	405209.5625	614264.4375	730047.8125
P01817	IGHV2-5	Homo sapiens	Immunoglobulin heavy variable 2-5	P01817	HV205_HUMAN	>sp|P01817|HV205_HUMAN Immunoglobulin heavy variable 2-5 OS=Homo sapiens OX=9606 GN=IGHV2-5 PE=1 SV=2	39059.92188	14337.52441	NaN	9135.389648	11179.55859	NaN	NaN	2797.13501	NaN	NaN	53790.96875	54283.49609	29619.36133	25923.48633	1871.905518	NaN	129803.9688	NaN	23421.24023	NaN	5446.320313	19917.05859	24908.56836	5743.461426	14457.56348	47022.91797	108349.0625	5450.321777	32695.54688	6004.09375	4249.022949	25805.77539	19285.80078
P01833	PIGR	Homo sapiens	Polymeric immunoglobulin receptor	P01833	PIGR_HUMAN	>sp|P01833|PIGR_HUMAN Polymeric immunoglobulin receptor OS=Homo sapiens OX=9606 GN=PIGR PE=1 SV=4	27858600	9609742	15872823	7563481	19924142	4472235.5	9526168	7836136.5	13367255	11600304	26491334	14879339	11649468	15832451	5642625.5	31056384	7446440.5	3867045	6673683.5	5074128	5151873	9545207	12235767	7223894	11131672	12322889	16377375	7103321.5	16381343	4953892.5	2373248.75	12525894	6142459.5
P01834	IGKC	Homo sapiens	Immunoglobulin kappa constant	P01834	IGKC_HUMAN	>sp|P01834|IGKC_HUMAN Immunoglobulin kappa constant OS=Homo sapiens OX=9606 GN=IGKC PE=1 SV=2	17294460	12717652	12250120	7656195.5	13785600	6666883	16118815	13519955	28238964	17843820	22601660	9852319	10810442	11544079	5674661.5	16908674	8809071	9809505	5967015	14245000	7001114	10871909	9217729	10472162	7066446	8753116	15565067	8808952	10054653	8291799	6176394.5	15601557	10457932
P01857	IGHG1	Homo sapiens	Immunoglobulin heavy constant gamma 1	P01857	IGHG1_HUMAN	>sp|P01857|IGHG1_HUMAN Immunoglobulin heavy constant gamma 1 OS=Homo sapiens OX=9606 GN=IGHG1 PE=1 SV=2	7659677	10246922	9024926	11086901	12081594	8222743	22811994	11661252	35931052	12143254	7145793.5	5565251	10915465	14060518	7217158.5	8589648	9822647	20804522	3551485.25	11839678	9617372	9559765	7756428	9253659	5620319.5	9023609	11795167	7982646.5	5206658.5	9874945	11107637	12151538	11400167
P01859	IGHG2	Homo sapiens	Immunoglobulin heavy constant gamma 2	P01859	IGHG2_HUMAN	>sp|P01859|IGHG2_HUMAN Immunoglobulin heavy constant gamma 2 OS=Homo sapiens OX=9606 GN=IGHG2 PE=1 SV=3	1897573.375	3737525.75	2807868.5	2832258.75	3219572	3560654.75	5854566	2139613	11786444	6741858.5	3354027.5	3036418	3599310.5	6859649	2012780.125	1334394.375	2235203.5	4801216.5	1690805.875	6398255.5	4320858	4010111.75	2462670	2505853.5	2888248	2711303.25	4114464.5	3536097	2048768.25	5741334.5	6403190	4627731.5	8343370.5
P01860	IGHG3	Homo sapiens	Immunoglobulin heavy constant gamma 3	P01860	IGHG3_HUMAN	>sp|P01860|IGHG3_HUMAN Immunoglobulin heavy constant gamma 3 OS=Homo sapiens OX=9606 GN=IGHG3 PE=1 SV=3	1489712	1025978.688	1750067.25	388663.9688	2709405	251258.9531	808390.375	690547.5625	4529563.5	279747.1563	1363312.25	635047.5	674366.125	3590281.25	271070.625	1568743.75	524362.3125	1153646.625	318896.375	393102.0313	1001869.5	995814.8125	591393.8125	179597.6094	609842.25	1011001.375	641810.5625	412011.375	354937.25	639642.375	262592.8125	1049178	1059763
P01861	IGHG4	Homo sapiens	Immunoglobulin heavy constant gamma 4	P01861	IGHG4_HUMAN	>sp|P01861|IGHG4_HUMAN Immunoglobulin heavy constant gamma 4 OS=Homo sapiens OX=9606 GN=IGHG4 PE=1 SV=2	587957.125	483583.3125	814209.0625	1251905.625	918791.1875	1286269.625	1228520.125	1098529.5	1426506.25	1163498.625	178694.4219	1650848.375	1282929.25	3567414.5	937712.9375	339217.9063	218181.7813	1486511.875	617291.875	961161.6875	1151682.875	355456.5	3172128.5	174690.3438	632329.25	537605.4375	769263.6875	514838.6563	308007.9375	1241074.125	1399205.75	1472590.375	211682.4688
P01871	IGHM	Homo sapiens	Immunoglobulin heavy constant mu	P01871	IGHM_HUMAN	>sp|P01871|IGHM_HUMAN Immunoglobulin heavy constant mu OS=Homo sapiens OX=9606 GN=IGHM PE=1 SV=5	748807.0625	1220174.375	3835512	330624.375	1740023.125	788117.75	225185.5156	1696347.625	857274.875	1510722.25	12702013	2284854	792426.3125	1719980.875	1152492.375	11077445	172404.9375	398666.5938	859194.3125	115036.9375	868862.8125	1353776.25	1425070.75	669234	1182420.125	3435127.25	2617542.75	1866199.5	556466.375	835637.8125	1529941.25	969879.25	811473.1875
P01876	IGHA1	Homo sapiens	Immunoglobulin heavy constant alpha 1	P01876	IGHA1_HUMAN	>sp|P01876|IGHA1_HUMAN Immunoglobulin heavy constant alpha 1 OS=Homo sapiens OX=9606 GN=IGHA1 PE=1 SV=3	64726428	33176260	38380960	22250622	37286400	17302728	28614810	32575158	67078296	40919840	74803352	41423908	41907244	33936060	10872951	39705332	31155212	18887544	22819260	33230364	21449614	37976356	27526252	26415402	32075310	37010472	41941880	26306926	46558764	23087284	13904341	42452220	36193212
P01877	IGHA2	Homo sapiens	Immunoglobulin heavy constant alpha 2	P01877	IGHA2_HUMAN	>sp|P01877|IGHA2_HUMAN Immunoglobulin heavy constant alpha 2 OS=Homo sapiens OX=9606 GN=IGHA2 PE=1 SV=5	77570080	37363636	42750296	18584548	44638892	19881966	32037602	39950952	57470440	53987372	80521440	42750344	39599172	39357120	17898050	33249274	19630032	16071957	22220698	34411928	16896194	33898056	36574840	23691982	37538888	44979448	47412436	22588496	33952088	17848132	13067256	38706980	37339924
P01880	IGHD	Homo sapiens	Immunoglobulin heavy constant delta	P01880	IGHD_HUMAN	>sp|P01880|IGHD_HUMAN Immunoglobulin heavy constant delta OS=Homo sapiens OX=9606 GN=IGHD PE=1 SV=4	189549.0625	NaN	24630.98242	436.2176514	28282.58008	NaN	40153.98047	10107.44824	62300.19141	NaN	58432.75391	NaN	19211.23242	17274.55273	3633.652588	30636.38867	NaN	416048.0313	20704.63672	NaN	5331.66748	NaN	NaN	NaN	256046.3594	NaN	76993.29688	NaN	21407.67773	NaN	60371.02734	12924.4707	40933.97266
P01889	HLA-B	Homo sapiens	HLA class I histocompatibility antigen, B alpha chain	P01889	HLAB_HUMAN	>sp|P01889|HLAB_HUMAN HLA class I histocompatibility antigen, B alpha chain OS=Homo sapiens OX=9606 GN=HLA-B PE=1 SV=3	53673.47656	64811.94531	33139.92969	53381.87891	44191.875	38192.42578	41548.77734	65493.50391	58419.05078	62025.33594	NaN	24800.18164	19636.39258	12692.5791	3158.475098	48737.74219	29981.31055	78650.46875	30758.76367	59651.14063	81832.91406	57488.01563	41444.38281	26531.52148	24342.85547	33738.65234	50879.46094	7451.891602	17475.55859	19094.56836	15762.61523	31224.08203	38639.87891
P01903	HLA-DRA	Homo sapiens	HLA class II histocompatibility antigen, DR alpha chain	P01903	DRA_HUMAN	>sp|P01903|DRA_HUMAN HLA class II histocompatibility antigen, DR alpha chain OS=Homo sapiens OX=9606 GN=HLA-DRA PE=1 SV=2	19182.29297	27890.18555	32804.75	86180.99219	28212.24023	10321.76758	25047.49023	36637.32422	24795.81055	52934.64844	NaN	12920.10059	17692.18945	37850.01172	17461.16211	NaN	34283.39453	23114.7207	16691.4375	59776.04297	36824.5	50489.24609	64550.19531	NaN	51462.47656	83382.71094	23240.11133	10465.05957	15819.25684	17394.78906	5515.988281	22141.26758	63594.19531
P01911	HLA-DRB1	Homo sapiens	HLA class II histocompatibility antigen, DRB1 beta chain	P01911	DRB1_HUMAN	>sp|P01911|DRB1_HUMAN HLA class II histocompatibility antigen, DRB1 beta chain OS=Homo sapiens OX=9606 GN=HLA-DRB1 PE=1 SV=2	27141.13477	4481.954102	26896.03516	93032.65625	67208.32813	NaN	22819.09375	28699.64063	39574.36719	65223.81641	6437.290039	28340.25391	5852.178711	15380.02441	24537.58594	41194.51172	43445.875	21637.56445	32956.21875	72829.17188	16943.2793	30367.42383	37003.69141	NaN	11500.14258	43559.50391	15403.55469	10798.65723	23244.18359	NaN	3507.439209	20842.28125	32974.17578
P01920	HLA-DQB1	Homo sapiens	HLA class II histocompatibility antigen, DQ beta 1 chain	P01920	DQB1_HUMAN	>sp|P01920|DQB1_HUMAN HLA class II histocompatibility antigen, DQ beta 1 chain OS=Homo sapiens OX=9606 GN=HLA-DQB1 PE=1 SV=2	NaN	NaN	NaN	2287.461182	NaN	NaN	NaN	2580.817627	NaN	NaN	NaN	NaN	NaN	NaN	NaN	NaN	NaN	NaN	NaN	NaN	NaN	NaN	9243.333984	NaN	NaN	NaN	NaN	NaN	NaN	NaN	NaN	NaN	NaN
P02042	HBD	Homo sapiens	Hemoglobin subunit delta	P02042	HBD_HUMAN	>sp|P02042|HBD_HUMAN Hemoglobin subunit delta OS=Homo sapiens OX=9606 GN=HBD PE=1 SV=2	39839.3125	28000.41406	8521.370117	13468.98145	19411.29492	146271.125	193928.4688	17453.69141	68464.60156	17866.50977	45756.21875	27516.46289	22899.63477	22000.79297	9426.527344	7028.155762	15415.52441	49993.88672	35327.72266	98301.88281	24440.34766	16055.7002	56730.80469	33197.30859	25277.41406	14829.74121	31349.16211	231927.4688	9167.851563	23979.28906	37230.26172	118941.4375	12405.52734
P02452	COL1A1	Homo sapiens	Collagen alpha-1(I) chain	P02452	CO1A1_HUMAN	>sp|P02452|CO1A1_HUMAN Collagen alpha-1(I) chain OS=Homo sapiens OX=9606 GN=COL1A1 PE=1 SV=6	NaN	19266.85742	2658.433105	NaN	1354.857788	6683.39209	NaN	NaN	NaN	592.1814575	5925.640625	697710.4375	NaN	16519.83203	11612.64648	615660.3125	NaN	3016.534668	NaN	NaN	15025.10938	6957.733398	55784.74219	4047.421143	174352.1875	8214.164063	50034.82031	2093.318604	7754.171875	2334.46582	1699.833862	36273.37891	NaN
P02533	KRT14	Homo sapiens	Keratin, type I cytoskeletal 14	P02533	K1C14_HUMAN	>sp|P02533|K1C14_HUMAN Keratin, type I cytoskeletal 14 OS=Homo sapiens OX=9606 GN=KRT14 PE=1 SV=4	291777.875	130139.3828	1057347.375	231278.8281	542251.5	388075.7188	955802.0625	351175.9375	161963.0625	212988.5	863031.875	1440469	140082.75	1075129.625	187961.1406	4349777.5	318063.0313	797173.125	1796772.75	446818.5625	88479.91406	54760.07813	52581.10547	133449.6719	89935.92188	80988.57813	78693.25	30469.38867	118643.1797	11730.02441	7922.340332	75480.03906	18646.97266
P02538	KRT6A	Homo sapiens	Keratin, type II cytoskeletal 6A	P02538	K2C6A_HUMAN	>sp|P02538|K2C6A_HUMAN Keratin, type II cytoskeletal 6A OS=Homo sapiens OX=9606 GN=KRT6A PE=1 SV=3	335955.4688	147921.2656	1036528.5	202806.8594	595002.5625	412589.875	1288135.5	373186.75	168895.0625	214862.3281	1048665.625	2163516.25	121590.3906	1162972.25	138158.3438	2984345.5	320716.9063	831915.8125	1762829.125	384660.5938	67738.23438	40127.72266	79562.09375	76487.25	95150.72656	71657.10938	77418.16406	22384.86133	148991.375	20817.47461	5478.896484	106935.3281	16160.81543
P02545	LMNA	Homo sapiens	Prelamin-A/C	P02545	LMNA_HUMAN	>sp|P02545|LMNA_HUMAN Prelamin-A/C OS=Homo sapiens OX=9606 GN=LMNA PE=1 SV=1	18231.89844	7457.811523	22793.79688	14549.71191	21862.04883	4108.722168	NaN	5864.61377	7577.619141	1241.852661	NaN	59462.10547	4758.853516	14830.45605	7135.963867	24139.97461	3399.805176	NaN	70598.29688	15044.89551	7331.3125	7484.563965	26116.55078	51187.29297	25099.71289	11315.85352	3575.116455	2062.689697	11866.34668	NaN	NaN	7421.649902	10978.78027
P02585	TNNC2	Homo sapiens	Troponin C, skeletal muscle	P02585	TNNC2_HUMAN	>sp|P02585|TNNC2_HUMAN Troponin C, skeletal muscle OS=Homo sapiens OX=9606 GN=TNNC2 PE=1 SV=2	NaN	NaN	NaN	NaN	NaN	NaN	NaN	NaN	NaN	NaN	NaN	NaN	NaN	NaN	NaN	NaN	NaN	NaN	NaN	NaN	NaN	NaN	14851.94922	NaN	NaN	NaN	NaN	NaN	NaN	NaN	NaN	NaN	NaN
P02647	APOA1	Homo sapiens	Apolipoprotein A-I	P02647	APOA1_HUMAN	>sp|P02647|APOA1_HUMAN Apolipoprotein A-I OS=Homo sapiens OX=9606 GN=APOA1 PE=1 SV=1	434906.5	37783.64844	333228.0938	490988.3438	1341918.75	109043.8594	57796.45703	35913.64453	914967.4375	16160.13281	300342.0938	466597.1875	65289.96094	2953504.5	34066.07813	352174.7188	205243.7969	45218.46094	286432.9375	34009.95313	1134118.125	66892.96094	360673.4688	98623.46875	326301	604109.1875	212400.5625	37564.125	247169.3438	219502.1875	103770.5156	618173.75	162658.5
P02649	APOE	Homo sapiens	Apolipoprotein E	P02649	APOE_HUMAN	>sp|P02649|APOE_HUMAN Apolipoprotein E OS=Homo sapiens OX=9606 GN=APOE PE=1 SV=1	35879.70313	NaN	32743.79688	54490.44922	148477.3438	6300.952148	10246.82715	NaN	NaN	NaN	61071.44531	19727.86328	NaN	140367.9219	8062.570313	70846.17969	4539.794922	20714.49219	18874.74219	NaN	29350.4043	11198.47656	39908.89453	8383.365234	44139.33203	45049.74219	26687.53516	7586.131348	26470.53125	3356.164551	NaN	50625.01953	NaN
P02652	APOA2	Homo sapiens	Apolipoprotein A-II	P02652	APOA2_HUMAN	>sp|P02652|APOA2_HUMAN Apolipoprotein A-II OS=Homo sapiens OX=9606 GN=APOA2 PE=1 SV=1	167768	5447.386719	126551.5156	140249.9531	514141.8438	34527.79297	38337.62109	72250.52344	60280.44922	11789.58887	60105.30859	124266.1094	15945.68066	630732.75	15586.29102	85554.74219	33553.21094	53992.83203	73587.28125	34409.71875	218284.8594	14190.83984	76937.75781	26880.24609	88802.19531	166139.2969	29229.80469	9644.086914	48155.59766	65121.0625	67046.82031	96277.21094	39533.84766
P02654	APOC1	Homo sapiens	Apolipoprotein C-I	P02654	APOC1_HUMAN	>sp|P02654|APOC1_HUMAN Apolipoprotein C-I OS=Homo sapiens OX=9606 GN=APOC1 PE=1 SV=1	26355.61328	17033.35156	61437.66406	86586.6875	95159.52344	12007.14551	43262.75391	29500.99219	14703.64746	8951.813477	NaN	34392.79688	29804.49805	142881.9531	5311.22998	20867.60547	22143.0918	21720.12695	19081.79883	54726.875	107395.1875	24273.79492	39555.53906	23470.6582	40883.8125	44802.71484	20987.00195	10803.68848	22073.52734	39632.01563	40032.60547	76688.91406	42290.57422
P02655	APOC2	Homo sapiens	Apolipoprotein C-II	P02655	APOC2_HUMAN	>sp|P02655|APOC2_HUMAN Apolipoprotein C-II OS=Homo sapiens OX=9606 GN=APOC2 PE=1 SV=1	NaN	NaN	NaN	NaN	73491.9375	NaN	NaN	NaN	NaN	NaN	NaN	NaN	NaN	177042.5781	NaN	NaN	NaN	NaN	NaN	NaN	NaN	NaN	7601.197754	NaN	NaN	7652.415039	NaN	NaN	NaN	NaN	NaN	16831.73828	NaN
P02656	APOC3	Homo sapiens	Apolipoprotein C-III	P02656	APOC3_HUMAN	>sp|P02656|APOC3_HUMAN Apolipoprotein C-III OS=Homo sapiens OX=9606 GN=APOC3 PE=1 SV=1	6764.177246	44945.32422	46727.42188	NaN	88867.875	NaN	NaN	26157.7832	NaN	NaN	NaN	NaN	NaN	96851.91406	NaN	115160.8828	NaN	NaN	3226.726074	NaN	16006.30273	NaN	24212.15039	NaN	NaN	11177.18848	2683.121582	NaN	25700.46875	NaN	NaN	75007.67188	NaN
P02671	FGA	Homo sapiens	Fibrinogen alpha chain	P02671	FIBA_HUMAN	>sp|P02671|FIBA_HUMAN Fibrinogen alpha chain OS=Homo sapiens OX=9606 GN=FGA PE=1 SV=2	126989.9141	137580.3438	214591.7031	137149.6563	296714.75	119757.2891	363682.9063	241518.2813	148508.9531	92451.78125	206174.1094	133319.6094	149918.6094	297694.2813	81004.33594	111156.4141	90303.55469	293962.1875	40703.84766	86707.40625	174851.7656	55460.11328	180112.125	150758.3438	226157.2344	236994.6094	133098.4531	108845.1563	100709.3516	107488.5625	326244.5938	239498.6094	144773.3594
P02675	FGB	Homo sapiens	Fibrinogen beta chain	P02675	FIBB_HUMAN	>sp|P02675|FIBB_HUMAN Fibrinogen beta chain OS=Homo sapiens OX=9606 GN=FGB PE=1 SV=2	166079.2813	276418.875	342547.0625	204230.4844	348303.5938	193146.8281	1157975.75	507050.0938	742316	270335.2813	282916.1563	207609.4219	268350.2813	361417.25	151219.7813	163262.2969	176445.3906	676733	77468.01563	199685.4688	231453.25	112683.0547	231398.3906	394471.75	327439.5	289245.5625	242877.4375	254692.1094	155371.4688	309134	625864.875	292190.2813	512717.4688
P02679	FGG	Homo sapiens	Fibrinogen gamma chain	P02679	FIBG_HUMAN	>sp|P02679|FIBG_HUMAN Fibrinogen gamma chain OS=Homo sapiens OX=9606 GN=FGG PE=1 SV=3	203585.5781	354232.5	418043.1875	211123.9219	430225.0938	244541.8281	1535990.5	503276.0625	761035.6875	187626.25	348193.4375	256114.9844	254083.5469	456458.7813	158555.4063	178219.9375	188989.7813	873256.875	68505.97656	252114.4219	185525.3125	97271.20313	238255.2188	307107.7813	285803.0625	262814.8125	225678.4688	183606.125	129775.375	194146.0156	585626.375	321451.0625	377752.125
P02741	CRP	Homo sapiens	C-reactive protein	P02741	CRP_HUMAN	>sp|P02741|CRP_HUMAN C-reactive protein OS=Homo sapiens OX=9606 GN=CRP PE=1 SV=1	NaN	NaN	NaN	NaN	NaN	NaN	39172.87891	34186.18359	23070.98047	NaN	NaN	NaN	NaN	NaN	NaN	NaN	NaN	NaN	NaN	32318.98438	1038.169189	NaN	NaN	NaN	NaN	NaN	NaN	NaN	NaN	8057.50293	34519.64844	NaN	NaN
P02743	APCS	Homo sapiens	Serum amyloid P-component	P02743	SAMP_HUMAN	>sp|P02743|SAMP_HUMAN Serum amyloid P-component OS=Homo sapiens OX=9606 GN=APCS PE=1 SV=2	3509.322998	1306.85376	NaN	5128.849121	1456.706421	1761.955322	10882.05176	NaN	33178.72656	9766.970703	NaN	NaN	4527.333496	2133.780762	NaN	NaN	NaN	5736.560547	NaN	NaN	4267.032227	6374.663086	NaN	3087.919189	NaN	2551.345703	NaN	903.4938965	NaN	3883.507813	7639.673828	3970.009766	11309.21973
P02745	C1QA	Homo sapiens	Complement C1q subcomponent subunit A	P02745	C1QA_HUMAN	>sp|P02745|C1QA_HUMAN Complement C1q subcomponent subunit A OS=Homo sapiens OX=9606 GN=C1QA PE=1 SV=2	36329.34375	16810.92969	70006.17969	71756.58594	87594.24219	8929.259766	141718.1406	NaN	61355.57813	44112.88672	16806.11719	63729.77344	36376.88281	155034.9063	NaN	46198.45703	48185.57813	91845.17188	24183.86523	47026.5625	123675.5938	38116.64844	78166.36719	33069.61719	62920.92969	70535.21094	39745.39063	5894.959961	38230.78125	20739.04297	25524.33594	48247.92578	37100.08203
P02746	C1QB	Homo sapiens	Complement C1q subcomponent subunit B	P02746	C1QB_HUMAN	>sp|P02746|C1QB_HUMAN Complement C1q subcomponent subunit B OS=Homo sapiens OX=9606 GN=C1QB PE=1 SV=3	42805.58203	12146.68457	63164.96875	74156.54688	81223.54688	11510.06836	98074.63281	NaN	3198.261719	14923.45215	18481.43945	51345.66797	41237.47266	114886.6719	4382.800781	30319.96484	24717.25977	53815.70703	32083.25	NaN	114271.2266	38905.5625	52137.06641	21291.36133	45785.65625	65567.67969	38705.34766	7243.562012	38076.85938	29480.65625	19106.60938	36628.32813	5929.959961
P02747	C1QC	Homo sapiens	Complement C1q subcomponent subunit C	P02747	C1QC_HUMAN	>sp|P02747|C1QC_HUMAN Complement C1q subcomponent subunit C OS=Homo sapiens OX=9606 GN=C1QC PE=1 SV=3	68601.9375	26873.87695	130839.2891	134461.8125	160176.3438	17521.40039	189247.125	24258.93555	62713.42969	36700.35938	45028.77344	105598.0938	57183.53125	210159.5625	10413.73926	45913.24609	28596.28516	50189.29297	24002.21289	56623.97656	136086.2656	54279.35547	87900.89844	31952.11914	47394.60938	74193.78906	29533.14844	178900.8281	38782.46094	22806.4707	22339.2832	40367.62891	2849.505859
P02748	C9	Homo sapiens	Complement component C9	P02748	CO9_HUMAN	>sp|P02748|CO9_HUMAN Complement component C9 OS=Homo sapiens OX=9606 GN=C9 PE=1 SV=2	41494.08203	17561.92773	47591.27344	58315.78125	109666.125	30812.6582	124727.2188	57104.95313	15088.19629	40379.90234	36097.76563	46986.48047	43640.01172	173615	14955.4668	75449.53125	13189.59863	35260.65625	17828.16602	25995.65039	80359.1875	28752.69922	73143.35938	27059.84961	22486.4043	109902.7266	34573.46484	15269.26172	23752.3125	17013.67969	48749.28516	73356.96094	21339.08008
P02749	APOH	Homo sapiens	Beta-2-glycoprotein 1	P02749	APOH_HUMAN	>sp|P02749|APOH_HUMAN Beta-2-glycoprotein 1 OS=Homo sapiens OX=9606 GN=APOH PE=1 SV=3	167197.9531	60274.30469	154473.7188	356873.125	335101.4063	61475.69531	100529.2891	48265.97656	12890.35938	25835.88086	77431.26563	125590.0234	77343.71875	320191.75	67689.10156	175234.4531	83910.38281	108230.8203	64967.11328	33438.96875	168542.1563	35633.70703	163401.0156	44917.17188	143082.0625	72645.34375	100646.4141	33617.94531	69324.67969	67364.03906	70321.60156	178417.1719	21634.08203
P02750	LRG1	Homo sapiens	Leucine-rich alpha-2-glycoprotein	P02750	A2GL_HUMAN	>sp|P02750|A2GL_HUMAN Leucine-rich alpha-2-glycoprotein OS=Homo sapiens OX=9606 GN=LRG1 PE=1 SV=2	547639.9375	563772.4375	357957.5313	473533.5313	525128.75	491449.5625	636811.5	637387.8125	1335456.5	570005.75	448142.9063	412512.5313	369885.8438	351576.8125	372038.6875	834689.25	434701.3125	456157.0938	302291.3125	919411.5625	389955.6875	347160.3438	390146.875	425227.9688	349220.375	397285	392696.9688	344578.6875	255279.1563	436952.6563	618134.1875	348160.5313	697804.4375
P02751	FN1	Homo sapiens	Fibronectin	P02751	FINC_HUMAN	>sp|P02751|FINC_HUMAN Fibronectin OS=Homo sapiens OX=9606 GN=FN1 PE=1 SV=5	50308.36328	59897.12891	121249.6719	81107.24219	152458.4375	30494.33203	154280.5781	61161.49219	72598.42969	50491.74609	41846.11328	85529.1875	50466.37109	182234.1563	28102.91211	69798.14844	47681.82813	106904.0938	33912.73828	30849.19727	95028.53125	33306.57031	76236.38281	37681.07422	69798.20313	90131.76563	43424.26953	21106.03516	38480.69922	41802.50781	67738.49219	105705.0391	76223.24219
P02753	RBP4	Homo sapiens	Retinol-binding protein 4	P02753	RET4_HUMAN	>sp|P02753|RET4_HUMAN Retinol-binding protein 4 OS=Homo sapiens OX=9606 GN=RBP4 PE=1 SV=3	59267.92188	30428.91797	57307.44531	106915.5078	117960.8047	28714.93359	44653.73828	25727.08594	NaN	23451.72266	17155.92578	161455.1094	17664.54492	198785.25	23622.2832	53667.03125	26826.5293	64171.30859	26709.76758	NaN	105941.2969	26734.83789	109825.1953	23713.74023	92127.25781	80487.13281	42510.08984	14062.41406	33426.25391	33239.92969	33006.61328	123199.8516	24718.93164
P02760	AMBP	Homo sapiens	Protein AMBP	P02760	AMBP_HUMAN	>sp|P02760|AMBP_HUMAN Protein AMBP OS=Homo sapiens OX=9606 GN=AMBP PE=1 SV=1	64187.19922	45412.01172	55509.76563	71944.28125	112332.6797	27096.60547	60110.49609	20775.83203	25515.88477	17668.60156	36468.48438	129842.8047	24681.20313	117666.7266	9260.771484	50188.35156	22915.30469	57833.73047	15957.47754	15240.74219	62116.44141	8177.143555	57797.96484	13829.48145	45439.35156	56493.65625	34902.14063	4833.725586	18577.42578	26766.05273	48174.03906	85584.71875	30008.6543
P02763	ORM1	Homo sapiens	Alpha-1-acid glycoprotein 1	P02763	A1AG1_HUMAN	>sp|P02763|A1AG1_HUMAN Alpha-1-acid glycoprotein 1 OS=Homo sapiens OX=9606 GN=ORM1 PE=1 SV=2	363957.4375	845917.875	481153.0625	839953.6875	367746.875	630313.875	2434753.5	847339.75	3217536.5	1421371.625	294281.125	703872.9375	961935.75	905887.5	823103.0625	354514.9375	774807.3125	1819621.625	245192.6406	1635657.375	813537.5625	594310.5	384401.4375	1291371.375	497610.5938	749242.25	890474.5	815241.75	314189.0938	1156043.125	1958075.875	480442.4375	1195968.25
P02765	AHSG	Homo sapiens	Alpha-2-HS-glycoprotein	P02765	FETUA_HUMAN	>sp|P02765|FETUA_HUMAN Alpha-2-HS-glycoprotein OS=Homo sapiens OX=9606 GN=AHSG PE=1 SV=2	261179.2344	15207.54102	169436.8438	160032.5	667485	36372.20703	67126.1875	373133.2188	86255.25	30073.17578	117715.7188	130040.1641	70235.61719	436437.2813	42113.98438	175988.3125	51280.38672	43697.40625	91752.79688	29574.44141	127105.6563	60402.80859	182042.875	32742.94531	130733.3828	152085.7969	97552.38281	16025.57227	75041.23438	52653.73828	19218.76172	248426.5781	15563.34668
P02766	TTR	Homo sapiens	Transthyretin	P02766	TTHY_HUMAN	>sp|P02766|TTHY_HUMAN Transthyretin OS=Homo sapiens OX=9606 GN=TTR PE=1 SV=1	130837.3516	16585.74805	152124.0313	121946.1875	91123.0625	8364.204102	24121.86523	11737.10547	17107.67773	21164.11719	5649.864258	30844.61133	26357.22461	158810.5781	21089.88477	65705.40625	7832.849121	7378.611328	40283.33594	12130.80762	38612.91797	19909.04492	40901.73047	16582.76367	103258.8984	28967.86719	106676.1875	8236.702148	75162.23438	7677.821777	12748.40527	89194.22656	17658.87695
P02768	ALB	Homo sapiens	Albumin	P02768	ALBU_HUMAN	>sp|P02768|ALBU_HUMAN Albumin OS=Homo sapiens OX=9606 GN=ALB PE=1 SV=2	18825036	10050251	23573822	25776798	34680700	13210195	35692280	10300955	12119638	5559315	10094940	18005186	12127824	51751420	9434672	19991986	12261243	22799002	9888737	6433819	27175164	11952810	18353714	11928524	19003498	20397474	15441389	7813444.5	13016280	14791205	13760323	18032044	9593616
P02774	GC	Homo sapiens	Vitamin D-binding protein	P02774	VTDB_HUMAN	>sp|P02774|VTDB_HUMAN Vitamin D-binding protein OS=Homo sapiens OX=9606 GN=GC PE=1 SV=2	190557.2813	103755.5	186600.5313	293563.8125	427735.0625	97369.57031	244803.1719	158421.2656	97126.54688	67165.33594	72393.21875	224270.8594	116958.0859	426163.8125	85682.91406	227154.8125	125269.4844	205584.1563	97345.25	86112.39844	331441.4688	112994.9688	248402.8281	95856.07031	204902.1563	252626.3906	175284.8906	61529.70703	143092.6563	100178.25	121547.3828	266176.9375	128522.25
P02786	TFRC	Homo sapiens	Transferrin receptor protein 1	P02786	TFR1_HUMAN	>sp|P02786|TFR1_HUMAN Transferrin receptor protein 1 OS=Homo sapiens OX=9606 GN=TFRC PE=1 SV=2	9880.169922	6554.956543	10913.15723	20063.70703	25585.04102	295549.1875	6821.34375	9375.341797	18073.55469	25079.20508	NaN	8831.415039	9024.536133	13118.29688	5935.234375	NaN	1875.837402	2182.203125	7672.396484	56302.01563	5598.669434	6039.633301	50420.62891	7279.699707	43103.375	64798.80469	8678.459961	1899.13562	3971.576172	1600.620972	3030.156494	NaN	7402.291504
P02787	TF	Homo sapiens	Serotransferrin	P02787	TRFE_HUMAN	>sp|P02787|TRFE_HUMAN Serotransferrin OS=Homo sapiens OX=9606 GN=TF PE=1 SV=4	730035.8125	309445.375	777495.5625	908448.125	1246177.125	336045.9063	1649819.875	743966.6875	580591.5625	284917.9375	633843.1875	713222.375	396766.6875	1694426.5	342191.875	979913.75	362367.7813	602570.5	353043.0938	198037.0781	679713.25	381667.2813	723716.6875	274325.25	832394.75	952922.875	798066.4375	304045.4063	423978.9688	416141.1875	513360.0313	687182.1875	454988.9063
P02788	LTF	Homo sapiens	Lactotransferrin	P02788	TRFL_HUMAN	>sp|P02788|TRFL_HUMAN Lactotransferrin OS=Homo sapiens OX=9606 GN=LTF PE=1 SV=6	16549228	5577132	7592475	4937909	16326060	4981729	18619856	9341690	20611794	15708089	8340109	10389052	7757454.5	10159300	6219888	18074160	7421905.5	6593151	6694497	16688308	10467452	8914169	6113294	10427950	6566466	10412656	5878484.5	4126063.25	11136692	10441263	5084238	5424681.5	13474234
P02790	HPX	Homo sapiens	Hemopexin	P02790	HEMO_HUMAN	>sp|P02790|HEMO_HUMAN Hemopexin OS=Homo sapiens OX=9606 GN=HPX PE=1 SV=2	440254.7188	465027.8438	643857.8125	852361.9375	864005.125	439013.8125	2651567.75	783032	2360262.75	993050.5	348880.0938	539813	621059.625	1456675.125	402624.9063	487668.5625	557198.25	995906.25	365617.6875	793467.25	859055.6875	597929.8125	567236.6875	717384.1875	602573.375	654385.125	986290.1875	548230.0625	366612.6875	892456.4375	1213636.875	916059.375	749945.5625
P02795;P04732;P13640;P80297;Q8N339	MT2A;MT1E;MT1G;MT1X;MT1M	Homo sapiens	Metallothionein-2;Metallothionein-1E;Metallothionein-1G;Metallothionein-1X;Metallothionein-1M	P02795;P04732;P13640;P80297;Q8N339	MT2_HUMAN;MT1E_HUMAN;MT1G_HUMAN;MT1X_HUMAN;MT1M_HUMAN	>sp|P02795|MT2_HUMAN Metallothionein-2 OS=Homo sapiens OX=9606 GN=MT2A PE=1 SV=1;>sp|P04732|MT1E_HUMAN Metallothionein-1E OS=Homo sapiens OX=9606 GN=MT1E PE=1 SV=1;>sp|P13640|MT1G_HUMAN Metallothionein-1G OS=Homo sapiens OX=9606 GN=MT1G PE=1 SV=2;>sp|P80297|MT1X_HUMAN Metallothionein-1X OS=Homo sapiens OX=9606 GN=MT1X PE=1 SV=1;>sp|Q8N339|MT1M_HUMAN Metallothionein-1M OS=Homo sapiens OX=9606 GN=M…	58069.95313	5407.580078	4553.743652	15563.28711	22329.73828	NaN	NaN	3196.69458	12776.81934	11668.44141	10816.38965	19950.67578	8367.640625	5406.829102	3276.472656	8906.912109	2645.199463	663.2515869	18065.89453	2640.082031	3261.230225	3587.995361	14770.62305	349.2393494	6008.015137	8288.679688	6505.960938	733.8858032	4715.567871	465.8778992	2269.081299	6075.13623	3883.927246
P02810	PRH1	Homo sapiens	Salivary acidic proline-rich phosphoprotein 1/2	P02810	PRPC_HUMAN	>sp|P02810|PRPC_HUMAN Salivary acidic proline-rich phosphoprotein 1/2 OS=Homo sapiens OX=9606 GN=PRH1 PE=1 SV=3	12430078	9417496	25561238	974619.375	9437715	7822086	37729280	2961208.75	6196759.5	3782740	44212404	24800068	1309967	16268598	21291544	29021016	3263778.5	1839500.25	31603108	2976548.25	4626807	15278071	6679892.5	20354242	40444708	20889424	8048222.5	8694925	10063665	2186432	740588.125	17817834	3635857.75
P02812	PRB2	Homo sapiens	Basic salivary proline-rich protein 2	P02812	PRB2_HUMAN	>sp|P02812|PRB2_HUMAN Basic salivary proline-rich protein 2 OS=Homo sapiens OX=9606 GN=PRB2 PE=1 SV=4	547305.0625	756093.8125	2477464.5	26326.67383	813764.0625	1012125.938	890431.25	66980.89063	264189.0313	149202.2031	4212905	1210733	128622.4219	2315703.25	1692011.25	2147164.5	129085.5078	138672.8906	1325304.625	NaN	194980.2344	726344.0625	214979.2969	1046112.125	3853039.75	1486233.125	329549.5625	1110287.25	791644.25	211729.1406	21737.50977	611283.5625	64382.75391
P02814	SMR3B	Homo sapiens	Submaxillary gland androgen-regulated protein 3B	P02814	SMR3B_HUMAN	>sp|P02814|SMR3B_HUMAN Submaxillary gland androgen-regulated protein 3B OS=Homo sapiens OX=9606 GN=SMR3B PE=1 SV=2	6625113.5	1401064.25	17270810	2199320.5	14169873	6824563.5	33322308	4374476	1674651.5	6725572	122566720	1043016.813	1178976.5	23629386	38949616	63301768	9103065	1503043	45133044	6618286.5	11672896	12689245	15307897	15208455	34697000	28940108	29120158	11332033	14228928	1404618.625	436866.375	44919956	2271368.5
P03950	ANG	Homo sapiens	Angiogenin	P03950	ANGI_HUMAN	>sp|P03950|ANGI_HUMAN Angiogenin OS=Homo sapiens OX=9606 GN=ANG PE=1 SV=1	76140.07813	NaN	65006.26563	19861.28516	161404.1719	NaN	20106.76953	6013.304199	NaN	2796.268799	134711.2344	48198.89063	14274.0791	55538.34766	9096.483398	172408.7031	27987.26953	NaN	36970.74609	15250.94238	33138.02734	24198.27148	33762.30469	60148.48438	55584.43359	35519.55078	84924.25	19149.31836	75707.05469	14514.22852	NaN	95485.09375	46403.96875
P03951	F11	Homo sapiens	Coagulation factor XI	P03951	FA11_HUMAN	>sp|P03951|FA11_HUMAN Coagulation factor XI OS=Homo sapiens OX=9606 GN=F11 PE=1 SV=1	NaN	NaN	NaN	18454.06641	20586.47852	NaN	NaN	NaN	NaN	NaN	NaN	NaN	NaN	6420.560547	NaN	NaN	NaN	NaN	NaN	NaN	13412.83691	NaN	NaN	NaN	NaN	2751.068848	NaN	NaN	NaN	1667.861572	NaN	9984.322266	NaN
P03952	KLKB1	Homo sapiens	Plasma kallikrein	P03952	KLKB1_HUMAN	>sp|P03952|KLKB1_HUMAN Plasma kallikrein OS=Homo sapiens OX=9606 GN=KLKB1 PE=1 SV=2	19995.14258	NaN	25153.37695	31160.53125	37542.5625	9487.710938	31002.0957	14677.07422	NaN	2669.60376	7269.90332	8546.492188	13441.48926	49622.24219	7465.881836	8981.915039	6192.42334	3033.432373	3578.960693	NaN	16587.97266	6373.609863	12529.22168	NaN	5755.980469	23789.46875	286.1166687	NaN	5482.745605	8256.710938	12943.59668	14707.62695	3227.364014
P03973	SLPI	Homo sapiens	Antileukoproteinase	P03973	SLPI_HUMAN	>sp|P03973|SLPI_HUMAN Antileukoproteinase OS=Homo sapiens OX=9606 GN=SLPI PE=1 SV=2	4386304.5	353540.6563	3619655	907684.4375	10370763	700608.5	1537148.125	842591.4375	721517.875	1124098.375	2006749.25	2484131.5	1383469.125	2950717.75	350634.4375	10975360	678177.375	185854.7031	2332210	1014179	1466523.875	1484921.25	1519112.375	737033.3125	1891991.625	2704817.5	3832874.25	518668.6563	3557395.25	577714.75	244006.9688	3368971.5	555895.875
P04003	C4BPA	Homo sapiens	C4b-binding protein alpha chain	P04003	C4BPA_HUMAN	>sp|P04003|C4BPA_HUMAN C4b-binding protein alpha chain OS=Homo sapiens OX=9606 GN=C4BPA PE=1 SV=2	39392.15625	34089.39453	68288.30469	179031.5938	145824.0781	34986.82422	131190.7344	47842.10547	226338.3125	29344.14844	23283.68945	63063.87109	34707.01953	208859.1094	22249.34375	39198.61328	53610.08203	95801.98438	31567.9668	57342.78516	160047.7344	27334.73438	51850.55859	39018.25	63531.375	117960.5234	19517.99023	11551.78906	37866.30469	49698.92578	71711.55469	65885.85938	40951.69531
P04004	VTN	Homo sapiens	Vitronectin	P04004	VTNC_HUMAN	>sp|P04004|VTNC_HUMAN Vitronectin OS=Homo sapiens OX=9606 GN=VTN PE=1 SV=1	139308.0156	161966.2344	198319.8438	271648.5	358133.375	117368.0313	983766.625	485010.5313	748675.375	174156.8906	113810.1719	210365.75	144582.0781	331466.7813	131722.4375	187526.8594	204019.5	469398.7813	95128.73438	206843.4219	220687.9063	109986.75	151825.3438	129201.0547	162855.5625	241393.5938	198334.1406	60244.00391	140901.4219	213086.7969	309610.6875	188965.5313	264962.4375
P04040	CAT	Homo sapiens	Catalase	P04040	CATA_HUMAN	>sp|P04040|CATA_HUMAN Catalase OS=Homo sapiens OX=9606 GN=CAT PE=1 SV=3	241696.625	1721762.75	305446.1875	536439.375	132483.5	1285422.5	1472695.5	1251047.875	2111339.25	1479711.875	519076.5	432508.75	944763.5625	315253.9688	1255627.625	174800.2344	831543.4375	1708800.75	318234.6875	1827471.25	584799.4375	703717.8125	215586.3438	1228399	293983.375	379392.0313	343961.5625	1419715.625	328979.2188	1367099.25	2112166	250408.1719	1592032.5
P04062	GBA1	Homo sapiens	Lysosomal acid glucosylceramidase	P04062	GBA1_HUMAN	>sp|P04062|GBA1_HUMAN Lysosomal acid glucosylceramidase OS=Homo sapiens OX=9606 GN=GBA1 PE=1 SV=3	13867.64453	NaN	20264.26563	NaN	30993.48438	9979.791016	9177.688477	NaN	NaN	NaN	38788.3125	34728.95703	8736.492188	18623.85547	4756.19873	99495.35156	NaN	NaN	13336.55078	NaN	4005.426758	NaN	16980.30273	NaN	15081.24316	9419.260742	NaN	7657.787598	NaN	NaN	NaN	NaN	NaN
P04066	FUCA1	Homo sapiens	Tissue alpha-L-fucosidase	P04066	FUCO_HUMAN	>sp|P04066|FUCO_HUMAN Tissue alpha-L-fucosidase OS=Homo sapiens OX=9606 GN=FUCA1 PE=1 SV=4	79970.75781	65482.55469	81903.85938	46066.91016	113664.4531	41993.125	111244.8281	50164.16797	156670.0313	66761.77344	90619.42188	27582.06055	39088.53516	59992.61719	58281.71484	84645.41406	65501.73047	62872.875	64052.66016	127455.6016	36453.08594	26015.45313	75754.03906	54800.99219	54684.33203	36962.60547	63475.91797	32635.08789	51871.38281	35584.86719	31935.41406	49601.83594	22433.66406
P04075	ALDOA	Homo sapiens	Fructose-bisphosphate aldolase A	P04075	ALDOA_HUMAN	>sp|P04075|ALDOA_HUMAN Fructose-bisphosphate aldolase A OS=Homo sapiens OX=9606 GN=ALDOA PE=1 SV=2	260356.0313	773707.5	273864.6563	364153.4688	126223.2266	609565.5	336652.9688	420009.0313	410230.2813	287408.5	381667.4063	370328.125	443169.1563	195194.2188	725025.0625	228918.8594	532115.625	416225.0938	393300.0313	358149.3125	311779.9375	313859.1875	227357.9375	301419.875	316085.7188	156682.2031	184224.6563	676043.25	227800.9688	594513.625	466043.6875	232077.0469	540440.0625
P04080	CSTB	Homo sapiens	Cystatin-B	P04080	CYTB_HUMAN	>sp|P04080|CYTB_HUMAN Cystatin-B OS=Homo sapiens OX=9606 GN=CSTB PE=1 SV=2	180854.625	108584.0078	442911.5938	109392.1484	170803.125	119263.1797	133638.6719	145961.4531	40306.11328	69845.59375	506234.75	727045	136163.625	234625.625	129984.7188	412460.0625	108764.2266	78820.0625	214377.6563	170774.6719	130884.8125	200811	455886.7188	213722.5	243563.6719	353858.75	421634.4063	239947.5156	200810	44266.56641	56117.45313	307228.5	98113.65625
P04083	ANXA1	Homo sapiens	Annexin A1	P04083	ANXA1_HUMAN	>sp|P04083|ANXA1_HUMAN Annexin A1 OS=Homo sapiens OX=9606 GN=ANXA1 PE=1 SV=2	1049227.125	994251.375	1494307	1247955.5	961697.625	1151321	1358275.25	878559.75	1008051.625	914823.6875	1256428	1364681	662243.8125	760498.9375	489023.7188	1336681.375	1052339	989607.4375	1148905.625	2196507	916114.75	1707748.375	874498.625	730678.5	798869.4375	1259744.5	1022744.25	792106.875	993895.3125	686106.5	389875.4688	842599.6875	863770.9375
P04114	APOB	Homo sapiens	Apolipoprotein B-100	P04114	APOB_HUMAN	>sp|P04114|APOB_HUMAN Apolipoprotein B-100 OS=Homo sapiens OX=9606 GN=APOB PE=1 SV=3	21374.9707	41560.48047	49563.55078	60113.875	65153.63672	28501.43555	80444.41406	54248.39844	114593.3594	35315.85156	35039	49934.38281	43573.5625	90181.15625	20890.70703	17456.33008	52054.01172	110902.4297	15073.01367	31907.7168	72499.16406	22894.50195	44226.81641	30584.48828	48638.96484	88279.45313	15932.40723	16629.49023	25609.87695	23821.14063	76333.90625	80593.11719	57064.25781
P04155	TFF1	Homo sapiens	Trefoil factor 1	P04155	TFF1_HUMAN	>sp|P04155|TFF1_HUMAN Trefoil factor 1 OS=Homo sapiens OX=9606 GN=TFF1 PE=1 SV=1	18994.14063	71418.60938	31549.35352	28107.82617	100838.5625	57830.69141	10287.20215	123387.4688	161917.6719	63684	51247.64063	29190.71289	60892.19141	48653.44922	12240.42871	23447.68359	16699.4375	23787.08008	19686.08789	135866.9063	155559.1719	14162.00684	24261.81641	222835.3594	37074.3125	18750.62891	54549.07422	59476.25	31018.65234	91931.28125	93607.20313	35425.83203	89484.67969
P04179	SOD2	Homo sapiens	Superoxide dismutase [Mn], mitochondrial	P04179	SODM_HUMAN	>sp|P04179|SODM_HUMAN Superoxide dismutase [Mn], mitochondrial OS=Homo sapiens OX=9606 GN=SOD2 PE=1 SV=3	23663.54297	151012.1875	50864.66016	30760.68945	21306.69727	104504.1875	148179.1563	190998.5313	207745.6875	156944.0469	89517.07031	32940.52344	56433.94531	30808.35352	32923.15625	25556.07227	36961.94531	95437.72656	16974.95508	139703.3438	44532.91016	34400.54688	23354.32422	47742.20703	30541.67578	46154.54297	22998.37891	49223.51953	14626.60059	55001.8125	86818.20313	16466.23047	100129.8281
P04196	HRG	Homo sapiens	Histidine-rich glycoprotein	P04196	HRG_HUMAN	>sp|P04196|HRG_HUMAN Histidine-rich glycoprotein OS=Homo sapiens OX=9606 GN=HRG PE=1 SV=1	48973.19141	53000.67188	157576.7656	203366.9688	193131.9375	43873.28516	91307.08594	72640.4375	90594.57813	8105.655762	71058.16406	129358.7734	28781.58594	258457.3281	12589.0166	48695.63281	60498.46875	298302.0313	64907.63672	23135.27344	93293.72656	36493.28906	70243.375	31025.05859	68923.32813	81825.88281	53139.09766	14283.9209	42620.83984	65981.22656	136196.2344	110232.6016	34192.0625
P04211	IGLV7-43	Homo sapiens	Immunoglobulin lambda variable 7-43	P04211	LV743_HUMAN	>sp|P04211|LV743_HUMAN Immunoglobulin lambda variable 7-43 OS=Homo sapiens OX=9606 GN=IGLV7-43 PE=3 SV=2	696918.1875	297964.0938	430437.7813	108938.0234	316912.0313	159132.1875	323257.0625	319246.8125	329442.875	494692.0313	861161.25	218393.2813	315385.8438	480121.25	145280.25	116382.9531	175614.9688	182891.8906	134451.3125	207802.3281	126431.375	809147.375	266534.6563	159133.9531	584998.125	307270.7813	361291.4688	134643.625	164902.7344	193875.9219	200454.0781	206679.3438	237799.5156
P04217	A1BG	Homo sapiens	Alpha-1B-glycoprotein	P04217	A1BG_HUMAN	>sp|P04217|A1BG_HUMAN Alpha-1B-glycoprotein OS=Homo sapiens OX=9606 GN=A1BG PE=1 SV=4	180675.4219	242559.5781	283288.0313	308295.625	293453.0313	202469.5938	838582.9375	579095.625	871445.375	366005.4375	165591.9375	358494.0625	242555.7813	564290.8125	237681.7656	190218.4844	209101.0469	670967.625	131357.5313	346952.0313	325335.0938	135696.0781	139908.6094	221594.4531	170965.9531	245917.8125	203901.0781	198147.1563	109834.1094	316558.1875	432585.4375	238660.8125	294016.625
P04259	KRT6B	Homo sapiens	Keratin, type II cytoskeletal 6B	P04259	K2C6B_HUMAN	>sp|P04259|K2C6B_HUMAN Keratin, type II cytoskeletal 6B OS=Homo sapiens OX=9606 GN=KRT6B PE=1 SV=5	218605.7656	119553.25	1130266.25	215339.4063	479460.1563	274604	1333983	257616.375	170727.0938	177265.875	1104071.375	962393.625	103086.7031	889656.6875	123537.0625	3930935.5	286854.1563	575636.5625	1539654.5	252255.2188	50729.32422	19734.375	8897.556641	39986.82813	26938.70117	28342.23438	21076.00586	11966.32617	28228.06445	18506.95703	5211.050293	26191.9668	8106.23291
P04264	KRT1	Homo sapiens	Keratin, type II cytoskeletal 1	P04264	K2C1_HUMAN	>sp|P04264|K2C1_HUMAN Keratin, type II cytoskeletal 1 OS=Homo sapiens OX=9606 GN=KRT1 PE=1 SV=6	423939.9063	215635.4688	2242239	369246.7188	896266.75	571212.75	1485376.375	552888.8125	362760.9375	376163.375	1840886.375	915716.375	303493.4688	899250.375	522028.75	16613140	749729.1875	926956.1875	2383740.25	949840.4375	122476.1641	59546.42969	19279.48828	557730.875	147021.6875	146556.2188	103970.3516	33126.42969	34370.67578	46192.37891	11671.80469	45398.24219	19328.06445
P04275	VWF	Homo sapiens	von Willebrand factor	P04275	VWF_HUMAN	>sp|P04275|VWF_HUMAN von Willebrand factor OS=Homo sapiens OX=9606 GN=VWF PE=1 SV=4	NaN	NaN	5566.546387	NaN	NaN	NaN	NaN	NaN	NaN	NaN	NaN	588.3242188	NaN	1172.477051	875.973999	NaN	NaN	NaN	NaN	4.92241621	NaN	NaN	525.9812012	NaN	NaN	NaN	NaN	NaN	NaN	NaN	4095.014893	NaN	NaN
P04278	SHBG	Homo sapiens	Sex hormone-binding globulin	P04278	SHBG_HUMAN	>sp|P04278|SHBG_HUMAN Sex hormone-binding globulin OS=Homo sapiens OX=9606 GN=SHBG PE=1 SV=2	NaN	73.99577332	894.2633057	NaN	NaN	NaN	NaN	3754.500732	NaN	NaN	707.5734253	1370.965332	NaN	3184.864502	49247.94141	NaN	NaN	NaN	NaN	NaN	NaN	1009.197632	NaN	NaN	2052.140869	676.4086914	1456.492798	NaN	573.109375	NaN	NaN	416.7471924	NaN
P04280	PRB1	Homo sapiens	Basic salivary proline-rich protein 1	P04280	PRP1_HUMAN	>sp|P04280|PRP1_HUMAN Basic salivary proline-rich protein 1 OS=Homo sapiens OX=9606 GN=PRB1 PE=1 SV=3	60105.47656	150071.0313	160978.9375	8770.609375	65304.76953	58639.72266	105370.7188	NaN	23334.86133	12661.96094	299558.1875	125186.0156	NaN	161273.4531	183275.6719	77089.77344	11225.3877	6964.108887	39873.6875	NaN	32469.20898	91023.71875	23472.73242	112943.8047	102452.8359	79598.42969	23678.60352	61790.02344	59394.32031	38093.39063	2501.61792	36729.28125	7372.734375
P04406	GAPDH	Homo sapiens	Glyceraldehyde-3-phosphate dehydrogenase	P04406	G3P_HUMAN	>sp|P04406|G3P_HUMAN Glyceraldehyde-3-phosphate dehydrogenase OS=Homo sapiens OX=9606 GN=GAPDH PE=1 SV=3	695625.25	3344977.25	420042.0938	438668.0625	305728.3438	2576105	342305.3125	1916026.625	1865367.25	1307990.25	1410196.875	460401.7188	1652216.125	668694.1875	2119806.5	839381.4375	1185073.25	2212893.25	756072.4375	1641968.25	1436964.375	856425.75	886060.4375	2155398.75	997083.375	628692	651765.9375	2115524	827920.9375	2465082.25	4264101	845836.25	840707.125
P04424	ASL	Homo sapiens	Argininosuccinate lyase	P04424	ARLY_HUMAN	>sp|P04424|ARLY_HUMAN Argininosuccinate lyase OS=Homo sapiens OX=9606 GN=ASL PE=1 SV=4	26054.75781	27840.08984	10153.6875	21106.97266	10944.65234	29871.03125	4939.150879	18799.52148	47930.78516	5567.770996	15031.05469	9511.326172	15540.27539	11472.60449	23230.23438	21138.31055	6245.411621	12194.5498	20712.26953	6284.523438	13401.0957	7720.04834	13887.70215	16083.38965	12836.5459	9464.274414	9513.285156	24809.05273	13375.58105	9150.583984	24930.50391	7217.293457	23291.58789
P04430	IGKV1-16	Homo sapiens	Immunoglobulin kappa variable 1-16	P04430	KV116_HUMAN	>sp|P04430|KV116_HUMAN Immunoglobulin kappa variable 1-16 OS=Homo sapiens OX=9606 GN=IGKV1-16 PE=1 SV=2	200554.8125	69059.54688	111955.7578	31894.01563	87591.5	31714.12695	133788.25	34039.25391	129980.6328	69024.27344	118820.0156	203671.4375	33560.53516	52895.24219	26863.55469	36884.62891	32502.5918	132683.6563	27524.35352	48389.46875	23168.02734	44660.11719	32028.58398	65895.27344	131261.4063	64669.67188	68123.74219	46427.03125	24696.13672	41514.39063	41328.59375	67504.28906	10431.25488
P04433	IGKV3-11	Homo sapiens	Immunoglobulin kappa variable 3-11	P04433	KV311_HUMAN	>sp|P04433|KV311_HUMAN Immunoglobulin kappa variable 3-11 OS=Homo sapiens OX=9606 GN=IGKV3-11 PE=1 SV=1	3185677.75	1144891.75	2421221.75	438850.0313	1967210.75	728576.25	2735952.75	1148245.125	3644968.75	1734885.875	4201357.5	1295716	1829042.875	1961146.625	1091014.75	3173028.75	960544.5	1405115.625	886741.125	1426185.875	1063783.625	287151.0938	1317338.375	1366093.375	1194101	1243163.25	2629835.25	949607.9375	1311049.625	1236023.75	861872.875	2570754.75	1073569.25
P04439	HLA-A	Homo sapiens	HLA class I histocompatibility antigen, A alpha chain	P04439	HLAA_HUMAN	>sp|P04439|HLAA_HUMAN HLA class I histocompatibility antigen, A alpha chain OS=Homo sapiens OX=9606 GN=HLA-A PE=1 SV=2	154600.0156	78054.75781	109553.9844	70460.55469	84588.75	54346.85547	136867.0469	95680.75	86751.65625	92420.39844	90880.54688	347521.0313	39871.60938	78007.49219	39720.11328	175388.1563	51777.63672	145359.0781	94234.85938	70099.75	121487.2969	99826.78125	75011.77344	49387.46875	94667.3125	132229.1719	98537.66406	29271.20703	39659.95703	57739.66406	30600.37695	87215.0625	68805.36719
P04632	CAPNS1	Homo sapiens	Calpain small subunit 1	P04632	CPNS1_HUMAN	>sp|P04632|CPNS1_HUMAN Calpain small subunit 1 OS=Homo sapiens OX=9606 GN=CAPNS1 PE=1 SV=1	84506.67969	183296.3594	83232.5	77797	72292.67188	104608.1719	140345.9375	158423.6406	209850.7813	178575.2344	48777.96094	115723.5313	120437.3516	83125.77344	152939.3281	103020.2891	161935.7344	339307.4688	170662.9063	301811.7188	77634.13281	159639.5781	128265.8125	129399.0938	95403.73438	100674.6641	82070.70313	101769.0703	82841.85156	208238.9688	178090.4375	62934.64453	157143.5469
P04792	HSPB1	Homo sapiens	Heat shock protein beta-1	P04792	HSPB1_HUMAN	>sp|P04792|HSPB1_HUMAN Heat shock protein beta-1 OS=Homo sapiens OX=9606 GN=HSPB1 PE=1 SV=2	72117.59375	16771.92383	132939.9531	30798.61328	142479.1094	21546.1543	84343.32813	23011.34961	18339.08789	22890.70117	118315.3672	185557.4688	44915.69141	130856.5469	5949.332031	248451.5	29127.53711	24560.56445	268227.4688	27483.82813	37333.76563	25393.30664	174385.0625	27322.64063	90966.1875	59048.125	51959.10547	11783.28906	77941.55469	5500.897461	NaN	80914.83594	14611.64063
P04839	CYBB	Homo sapiens	Cytochrome b-245 heavy chain	P04839	CY24B_HUMAN	>sp|P04839|CY24B_HUMAN Cytochrome b-245 heavy chain OS=Homo sapiens OX=9606 GN=CYBB PE=1 SV=2	72723.07813	175633.9375	141523.7656	75094.35938	57922.21484	192018	214043.8594	94927.60938	67946.28125	111198.3906	163693.6719	65694.17188	83300.46094	69350.39063	49418.35156	75030.57031	95665.78906	118995.0391	77062.05469	114278.6641	84182.42969	169869.8594	51841.11719	102658.1875	53542.26953	100834.625	76996.40625	66806.77344	59347.68359	85824.69531	48224.63672	86885.58594	135248.5
P04843	RPN1	Homo sapiens	Dolichyl-diphosphooligosaccharide--protein glycosyltransferase subunit 1	P04843	RPN1_HUMAN	>sp|P04843|RPN1_HUMAN Dolichyl-diphosphooligosaccharide--protein glycosyltransferase subunit 1 OS=Homo sapiens OX=9606 GN=RPN1 PE=1 SV=1	11156.07617	67764.78125	17130.97656	15430.01953	13102.89551	56285.18359	41047.375	37793.42188	67937.46875	38414.94531	16426.66797	20852.86914	16031.76758	11806.11816	2513.75415	17895.08398	26800.29688	59169.92969	22838.91211	55705.92969	26886.09375	20138.75	10279.62891	28687.9375	17809.76953	12429.32715	14452.15527	13625.44629	13919.00488	26916.00195	24478.46289	8660.889648	41078.32813
P04844	RPN2	Homo sapiens	Dolichyl-diphosphooligosaccharide--protein glycosyltransferase subunit 2	P04844	RPN2_HUMAN	>sp|P04844|RPN2_HUMAN Dolichyl-diphosphooligosaccharide--protein glycosyltransferase subunit 2 OS=Homo sapiens OX=9606 GN=RPN2 PE=1 SV=3	14560.16992	26851.0918	14472.58691	6638.488281	6952.264648	48985.77734	NaN	17540.32617	NaN	16946.54492	9015.454102	22638.52344	11784.08008	9362.139648	NaN	9714.276367	10643.36914	15873.87012	14725.06934	27630.36719	16355.06543	10575.34082	8017.441895	14439.70605	11508.90918	10921.33496	4645.28418	11490.3916	8741.360352	13248.58203	12313.68066	7478.832031	25410.45508
P04899	GNAI2	Homo sapiens	Guanine nucleotide-binding protein G(i) subunit alpha-2	P04899	GNAI2_HUMAN	>sp|P04899|GNAI2_HUMAN Guanine nucleotide-binding protein G(i) subunit alpha-2 OS=Homo sapiens OX=9606 GN=GNAI2 PE=1 SV=3	107098.6953	183507.7188	169824.9531	157469.9531	129807.4297	196462.4063	237652.0938	150350.0781	149971.6719	144431.4375	174916.2813	71021.625	102999.1875	102932.9922	61014.10938	179705.5313	140172.7656	153755.1094	113995.6172	138235.7188	96383.71094	231892.3594	100947.1484	113034.2422	114630.5938	132199.8594	157001.0469	143243.7656	121364.5781	95043.23438	106580.8125	166331.625	189792.8281
P05023	ATP1A1	Homo sapiens	Sodium/potassium-transporting ATPase subunit alpha-1	P05023	AT1A1_HUMAN	>sp|P05023|AT1A1_HUMAN Sodium/potassium-transporting ATPase subunit alpha-1 OS=Homo sapiens OX=9606 GN=ATP1A1 PE=1 SV=1	42592.5625	76644.17188	56345.875	52438.48047	41220.10547	59513.73828	122147.2031	69100.60938	112039.8516	45127.98047	42345.54688	31296.25	38609.30078	40419.90625	15166.56934	73559.53906	54035.46094	63631.98438	120017.6016	69001.65625	41799.19922	68646.47656	44010.27734	41403.6875	40609.4375	48529.45703	44830.51953	39901.5	54042.37891	31137.17773	31716.80078	46533.27734	60455.83984
P05026	ATP1B1	Homo sapiens	Sodium/potassium-transporting ATPase subunit beta-1	P05026	AT1B1_HUMAN	>sp|P05026|AT1B1_HUMAN Sodium/potassium-transporting ATPase subunit beta-1 OS=Homo sapiens OX=9606 GN=ATP1B1 PE=1 SV=1	39348.07422	26472.37109	30488.2832	28488.33594	37545.97266	16366.15332	50868.21875	41458.42969	99163.88281	33248.05078	17813.72266	18926.7832	15794.19531	24331.84766	11150.1377	45861.76172	52636	28207.66797	53364.70313	51785.04297	24898.64453	27552.60352	30339.99023	14677.45508	NaN	17384.62305	31737.64063	18442.43359	38065.83984	24082.86133	14793.01367	29404.32227	51098.48438
P05067	APP	Homo sapiens	Amyloid-beta precursor protein	P05067	A4_HUMAN	>sp|P05067|A4_HUMAN Amyloid-beta precursor protein OS=Homo sapiens OX=9606 GN=APP PE=1 SV=3	17204.25781	NaN	2287.380859	1848.856934	27828.10742	NaN	NaN	NaN	NaN	NaN	30921.64063	NaN	NaN	13994.96387	NaN	2071.64502	NaN	NaN	5143.650391	NaN	8496.080078	4670.975098	3994.842285	10012.75391	4579.888672	3319.680664	6837.26123	NaN	7821.209961	NaN	NaN	6172.192383	NaN
P05089	ARG1	Homo sapiens	Arginase-1	P05089	ARGI1_HUMAN	>sp|P05089|ARGI1_HUMAN Arginase-1 OS=Homo sapiens OX=9606 GN=ARG1 PE=1 SV=2	149777.4375	930419.6875	115153.9688	268615.5625	67615.01563	592332.625	122991.5625	628412	977832.4375	420202.125	233715.4844	173231.6563	443838.0313	134890.5625	465982.4375	272486.8438	547698.1875	884969.5625	214886.2656	539532.75	227774.5	191426.5781	49848.72266	408300.7813	140390.0938	87027.92188	90246.95313	559235.75	147306.0938	694764.75	946236.5625	83416.32813	646500.9375
P05090	APOD	Homo sapiens	Apolipoprotein D	P05090	APOD_HUMAN	>sp|P05090|APOD_HUMAN Apolipoprotein D OS=Homo sapiens OX=9606 GN=APOD PE=1 SV=1	250579.625	140022.3594	329481.125	385222.1563	423084.25	97652.21094	961892.3125	294887.375	519944.375	311775.3125	132757.2031	124758.0938	269064.8438	428463.4688	138091.7813	252491.4531	158103.1719	206735.2344	130085.0781	307239.9688	262710.1875	213438.9375	214169.7188	142286.8281	302655.25	282738.1563	137150.9063	111476.4453	136768.2188	145953.1875	436716.3125	290985.0625	246150.3281
P05091	ALDH2	Homo sapiens	Aldehyde dehydrogenase, mitochondrial	P05091	ALDH2_HUMAN	>sp|P05091|ALDH2_HUMAN Aldehyde dehydrogenase, mitochondrial OS=Homo sapiens OX=9606 GN=ALDH2 PE=1 SV=2	169554.4844	71881.39063	63767.22656	79470.76563	180870.8125	116413.2969	70266.41406	63136.76172	92532.39063	108771.625	120582.0313	69090.96875	104677.4453	132058.6875	30097.09375	277686.6563	97643.90625	55342.89453	203586.3281	173350.3594	105675.1797	106058.125	164760.7031	60871.57422	125588.4922	70540.74219	155189.0156	51107.55859	61208.72266	44516.39453	45148.56641	82684.51563	138210.7969
P05107	ITGB2	Homo sapiens	Integrin beta-2	P05107	ITB2_HUMAN	>sp|P05107|ITB2_HUMAN Integrin beta-2 OS=Homo sapiens OX=9606 GN=ITGB2 PE=1 SV=3	231986.2656	949274.625	413680.0625	306263.2188	221397.0156	550889.125	1421338	723068.8125	1413562.625	708968.8125	545653.8125	283161.4688	352080.2188	285240.5313	319688.75	266375.9375	546464.25	893244.375	220668.9375	763678.375	424091.4063	395440.8125	227573.8906	506400.2188	216717.9531	445510.5938	291378.7813	479778.5625	287706.2188	538036.75	511245.7188	262358.5938	747837.4375
P05109	S100A8	Homo sapiens	Protein S100-A8	P05109	S10A8_HUMAN	>sp|P05109|S10A8_HUMAN Protein S100-A8 OS=Homo sapiens OX=9606 GN=S100A8 PE=1 SV=1	20035540	145110944	20176790	27501594	2085416.5	79889120	137862240	105758400	229224528	92446856	18655520	24115936	52027576	7271333.5	82020824	1566959.5	53668728	89560328	9216765	124598744	35295932	36419592	2974382	65280076	8461480	23432114	7040457	58805808	10725790	68613032	75944232	4218204.5	102260000
P05114	HMGN1	Homo sapiens	Non-histone chromosomal protein HMG-14	P05114	HMGN1_HUMAN	>sp|P05114|HMGN1_HUMAN Non-histone chromosomal protein HMG-14 OS=Homo sapiens OX=9606 GN=HMGN1 PE=1 SV=3	974263.375	7327495	98479	271548.75	45312.07031	1196243.5	207569.5938	172432.8594	691564	29458.10742	14117.0332	26646.36133	16609.86719	3713.023438	86691.38281	1216.344971	31275.79492	133626.1563	7458.061035	38163.11328	9110.31543	8638.291016	981.2128296	5294.398438	2661.437988	817.9227295	2077.26416	22538.53906	2421.98999	23186.46289	272297.4688	1287.983521	86589.99219
P05120	SERPINB2	Homo sapiens	Plasminogen activator inhibitor 2	P05120	PAI2_HUMAN	>sp|P05120|PAI2_HUMAN Plasminogen activator inhibitor 2 OS=Homo sapiens OX=9606 GN=SERPINB2 PE=1 SV=2	4608.333496	NaN	29014.65234	7810.177734	5990.462402	4634.352051	8112.444336	NaN	NaN	NaN	NaN	9741.196289	1533.734009	4425.307129	NaN	16453.83203	5874.035156	NaN	NaN	NaN	3213.571045	3398.556641	14677.24316	2767.410156	NaN	13552.67383	8734.621094	8027.586426	9558.626953	NaN	1483.907104	6498.806641	NaN
P05141	SLC25A5	Homo sapiens	ADP/ATP translocase 2	P05141	ADT2_HUMAN	>sp|P05141|ADT2_HUMAN ADP/ATP translocase 2 OS=Homo sapiens OX=9606 GN=SLC25A5 PE=1 SV=7	40342.52344	195970.7031	55531.72656	22134.4375	25137.61133	216210.8906	133801.7813	64777.15234	181838.1875	85379.42969	75461.16406	79664.07813	57535.42578	59004.67578	NaN	63832.03125	98122.49219	200592.9531	84462.25	79006	88540.41406	39992.57422	35569.84375	74110.82813	28747.11914	44997.11328	35093.60547	46874.59375	55458.82813	58817.02734	101557.3281	40808.19531	177466.6875
P05155	SERPING1	Homo sapiens	Plasma protease C1 inhibitor	P05155	IC1_HUMAN	>sp|P05155|IC1_HUMAN Plasma protease C1 inhibitor OS=Homo sapiens OX=9606 GN=SERPING1 PE=1 SV=2	324414.8438	45359.15625	80713.1875	100269.9063	207767.875	14526.73145	209012.875	68750.92188	180404.9375	69971.875	76389.25	62989.98047	49483.00781	537389.9375	56437.60156	396774.0625	27317.55664	65478.6875	104534.7656	108759.7422	157190.0469	75874.92188	375599.8438	23219.61328	284132	170206.0938	272543	24457.63086	103656.0938	35086.85547	34987.84375	262068.2813	111392.8359
P05156	CFI	Homo sapiens	Complement factor I	P05156	CFAI_HUMAN	>sp|P05156|CFAI_HUMAN Complement factor I OS=Homo sapiens OX=9606 GN=CFI PE=1 SV=2	105979.0781	40123.49609	74228.49219	89275.48438	165657.4219	25883.08789	57102.00781	46211.20703	37122.28906	19684.98828	53623.60547	48162.00391	40658.54688	168829.5313	35279.03516	171764.6406	15745.01953	6937.655273	32471.25586	8772.753906	34323.66406	35904.03516	94755.88281	NaN	114030.875	118135.9453	63249.57813	11875.69043	44225.68359	24544.42969	16745.46289	114656.2266	22562.7168
P05160	F13B	Homo sapiens	Coagulation factor XIII B chain	P05160	F13B_HUMAN	>sp|P05160|F13B_HUMAN Coagulation factor XIII B chain OS=Homo sapiens OX=9606 GN=F13B PE=1 SV=3	NaN	NaN	1260.487183	3061.095703	9543.223633	NaN	NaN	NaN	NaN	NaN	NaN	2552.589111	NaN	5561.172852	NaN	NaN	6918.203613	NaN	NaN	NaN	8147.011719	NaN	1809.877441	NaN	NaN	5577.485352	NaN	NaN	NaN	NaN	NaN	1609.53186	NaN
P05164	MPO	Homo sapiens	Myeloperoxidase	P05164	PERM_HUMAN	>sp|P05164|PERM_HUMAN Myeloperoxidase OS=Homo sapiens OX=9606 GN=MPO PE=1 SV=1	1840633.375	7913642	2402594.5	2173294.25	1635321.875	4592591.5	14090526	7636988	25080282	13027091	1941875.375	3038935.25	3314198.75	2488840.25	3443943.75	1607749.5	3317204.75	3746261.25	1854739.75	10203886	4383495	4903744	880239	8873985	1145788	3413635.75	2785525.5	3547921.5	2654306.25	6742286.5	5990535	1184417.25	9932565
P05186	ALPL	Homo sapiens	Alkaline phosphatase, tissue-nonspecific isozyme	P05186	PPBT_HUMAN	>sp|P05186|PPBT_HUMAN Alkaline phosphatase, tissue-nonspecific isozyme OS=Homo sapiens OX=9606 GN=ALPL PE=1 SV=4	215139.25	38963.89453	53820.01953	79514.03125	206119.8906	33346.55469	32017.18164	62453.14063	58789.86328	45205.64844	41426.94141	31474.24219	42691.60156	56455.46484	10452.29492	149453.1563	42488.06641	48575.17188	33473.78906	64710.49219	30486.22852	97900.27344	47176.15234	36163.33984	32172.4043	37848.70313	178028.5625	52329.66016	86867.49219	37606.28516	32422.32227	99514.76563	64287.81641
P05198	EIF2S1	Homo sapiens	Eukaryotic translation initiation factor 2 subunit 1	P05198	IF2A_HUMAN	>sp|P05198|IF2A_HUMAN Eukaryotic translation initiation factor 2 subunit 1 OS=Homo sapiens OX=9606 GN=EIF2S1 PE=1 SV=3	27420.52734	33939.78125	21525.67773	24313.30078	16527.32813	18586.66016	NaN	27243.45703	NaN	11337.32715	13656.11035	27075.46094	19864.50391	17295.06641	19773.56836	12828.28516	18565.5625	13803.2627	28039.37695	NaN	22962.92578	17841.98438	28715.57617	13633.67285	21134.45313	12361.20605	11895.60742	21500.8457	16178.18945	16534.79102	24999.4082	15577.21094	17011.58984
P05204	HMGN2	Homo sapiens	Non-histone chromosomal protein HMG-17	P05204	HMGN2_HUMAN	>sp|P05204|HMGN2_HUMAN Non-histone chromosomal protein HMG-17 OS=Homo sapiens OX=9606 GN=HMGN2 PE=1 SV=3	190181.2031	1321784	138810.8438	281712.7813	7769.662109	34524.45313	977274.6875	319243.7813	2036619.125	23457.25977	28710.81445	179588.0781	32778.67578	8946.969727	71598.25781	NaN	38240.47266	155017.4844	17439.00195	62408.41016	24710.64258	21563.8125	2402.351807	23445.16211	13973.9375	5940.655273	12358.48047	34542.6875	14367.12891	36417.74219	190671.7188	9515.373047	118584.6406
P05362	ICAM1	Homo sapiens	Intercellular adhesion molecule 1	P05362	ICAM1_HUMAN	>sp|P05362|ICAM1_HUMAN Intercellular adhesion molecule 1 OS=Homo sapiens OX=9606 GN=ICAM1 PE=1 SV=2	30734.0293	NaN	5119.123535	33095.78516	24298.66016	NaN	NaN	NaN	NaN	8695.458008	14652.71387	8165.246094	2196.486816	9528.739258	14025.42578	36706.28906	NaN	NaN	12124.56836	NaN	4380.701172	12534.82227	19259.39844	12491.85156	29425.07617	3204.296875	16697.91406	NaN	13758.30273	NaN	NaN	13377.2793	NaN
P05386	RPLP1	Homo sapiens	Large ribosomal subunit protein P1	P05386	RLA1_HUMAN	>sp|P05386|RLA1_HUMAN Large ribosomal subunit protein P1 OS=Homo sapiens OX=9606 GN=RPLP1 PE=1 SV=1	67115.64063	154473.7344	108840.25	86018.53125	47786.52344	202162.9219	NaN	76905.00781	10487.27148	49774.34766	NaN	135448.1406	69372.21094	30874.56641	129043.2422	NaN	136258.5625	124167.75	149411.125	237147.8125	35530.70703	45776.01953	88007.14844	65959.14844	73711.78906	24911.08594	163041.3281	83913.39063	21802.0957	73238.6875	73282.48438	23811.17578	80596.17969
P05387	RPLP2	Homo sapiens	Large ribosomal subunit protein P2	P05387	RLA2_HUMAN	>sp|P05387|RLA2_HUMAN Large ribosomal subunit protein P2 OS=Homo sapiens OX=9606 GN=RPLP2 PE=1 SV=1	34681.89453	47268.25	17126.94727	45054.57031	39882.63672	72834.69531	16194.18262	53729.88281	24332.42383	35817.08984	42173.55859	55740.48047	50331.77344	36903.91016	95530.73438	54490.00781	51909.04297	51776.64063	89494.73438	44068.19531	30236.54688	22077.23633	53211.55469	18555.83398	41797.29688	20212.70117	5865.453613	53968.74219	21316.90625	40687.57813	49587.5	31542.31641	24570.10156
P05388	RPLP0	Homo sapiens	Large ribosomal subunit protein uL10	P05388	RLA0_HUMAN	>sp|P05388|RLA0_HUMAN Large ribosomal subunit protein uL10 OS=Homo sapiens OX=9606 GN=RPLP0 PE=1 SV=1	16798.00977	60102.76172	6728.308594	7737.541504	19710.125	15741.54297	NaN	8524.213867	NaN	14973.87305	21674.70898	15303.28223	10410.87012	27710.45313	NaN	38163.12109	NaN	10757.31348	37251.55859	NaN	15212.58984	11963.94336	33269.82031	NaN	31481.38867	22140	21760.02734	773.3267822	23103.06445	NaN	11151.81641	11264.61914	NaN
P05413	FABP3	Homo sapiens	Fatty acid-binding protein, heart	P05413	FABPH_HUMAN	>sp|P05413|FABPH_HUMAN Fatty acid-binding protein, heart OS=Homo sapiens OX=9606 GN=FABP3 PE=1 SV=4	9761.064453	NaN	NaN	11303.30957	9185.402344	NaN	43285.45703	NaN	43212.65234	NaN	NaN	NaN	NaN	15421.3252	NaN	NaN	NaN	NaN	NaN	NaN	NaN	NaN	33569.72656	NaN	97077.6875	45045.375	8623.657227	NaN	NaN	8674.041016	NaN	NaN	NaN
P05452	CLEC3B	Homo sapiens	Tetranectin	P05452	TETN_HUMAN	>sp|P05452|TETN_HUMAN Tetranectin OS=Homo sapiens OX=9606 GN=CLEC3B PE=1 SV=3	20529.56641	7951.26123	10671.38574	28602.77148	61280.66016	NaN	NaN	NaN	NaN	NaN	52948.37891	8704.589844	6624.590332	27674.7832	12875.05078	27146.21094	NaN	NaN	6849.006348	NaN	7364.171387	11033.50391	30582.33594	NaN	21610.60547	13335.34961	32097.33984	NaN	9589.149414	10536.84277	NaN	9412.234375	NaN
P05455	SSB	Homo sapiens	Lupus La protein	P05455	LA_HUMAN	>sp|P05455|LA_HUMAN Lupus La protein OS=Homo sapiens OX=9606 GN=SSB PE=1 SV=2	3601.76709	NaN	5798.249512	18345.32422	7397.795898	NaN	NaN	NaN	NaN	NaN	NaN	33286.09766	6654.938477	13867.5625	8454.944336	NaN	7012.078613	NaN	81357.82813	NaN	11490.6709	16290.71484	8435.234375	1412.251221	17716.46875	6046.047852	NaN	6025.9375	15587.36133	2605.983887	NaN	14687.53906	NaN
P05543	SERPINA7	Homo sapiens	Thyroxine-binding globulin	P05543	THBG_HUMAN	>sp|P05543|THBG_HUMAN Thyroxine-binding globulin OS=Homo sapiens OX=9606 GN=SERPINA7 PE=1 SV=2	20184.65625	5093.361328	13847.79688	15807.52832	67467.14844	9724.783203	23622.93359	21880.30859	36275.48047	NaN	8221.317383	6732.736816	7616.200195	27034.91406	NaN	NaN	NaN	6149.287109	17823.11719	NaN	10642.12793	NaN	16892.80273	NaN	9429.132813	20946.41406	6771.422363	NaN	8229.959961	15967.16406	NaN	12707.4375	NaN
P05546	SERPIND1	Homo sapiens	Heparin cofactor 2	P05546	HEP2_HUMAN	>sp|P05546|HEP2_HUMAN Heparin cofactor 2 OS=Homo sapiens OX=9606 GN=SERPIND1 PE=1 SV=3	17730.44531	16226.85742	28300.38281	22016.12305	43872.14844	15546.33691	54794.78125	36462.72656	36306.34766	14538.38184	3066.21167	13869.9873	16679.67188	95590.89844	8056.277832	18911.49805	11037.61133	49870.05078	11206.7627	16216.80176	26820.35938	11368.00195	25783.42969	14660.83496	21170.00195	40342.50391	13121.7627	8328.607422	7370.64209	29059.24805	30849.9043	24482.59375	19365.53516
P05771	PRKCB	Homo sapiens	Protein kinase C beta type	P05771	KPCB_HUMAN	>sp|P05771|KPCB_HUMAN Protein kinase C beta type OS=Homo sapiens OX=9606 GN=PRKCB PE=1 SV=4	6296.879395	19323.56445	8856.926758	13952.25781	16954.30859	18404.11523	18472.83984	18902.25781	11714.73633	17801.49414	13855.20703	11015.46777	15874.35449	11885.95508	5414.966797	NaN	16506.73828	29740.31641	5159.841797	11009.75195	10620.58594	10513.72559	3075.957764	16639.39258	6112.178711	9132.367188	5786.922363	9985.483398	10268.56543	13645.06055	18742.37109	2266.857178	14186.31543
P05783	KRT18	Homo sapiens	Keratin, type I cytoskeletal 18	P05783	K1C18_HUMAN	>sp|P05783|K1C18_HUMAN Keratin, type I cytoskeletal 18 OS=Homo sapiens OX=9606 GN=KRT18 PE=1 SV=2	97816.70313	9415.554688	52668.95313	40777.73828	34017.94531	12739.19141	47139.17969	28995.79688	40113.91797	28485.24023	13016.54492	81333.38281	40753.76563	69441.35938	13058.89258	31720.375	104575.9688	16404.06836	280739.5938	34598.63672	31442.93359	32553.55469	33285.23047	15038.7832	79431.83594	15480.77246	42096.80859	30775.99414	51567.01953	8735.572266	6637.758301	29797.43164	21988.04297
P05787	KRT8	Homo sapiens	Keratin, type II cytoskeletal 8	P05787	K2C8_HUMAN	>sp|P05787|K2C8_HUMAN Keratin, type II cytoskeletal 8 OS=Homo sapiens OX=9606 GN=KRT8 PE=1 SV=7	327699.9688	17438.11719	123938.3984	111000.8516	79472.98438	52370.85938	79494.89844	46138.99219	36207.23047	74498.76563	102016.8359	205909.9063	63239.86719	196313.4844	32882.12891	110321.2969	137301.6406	26647.72852	1269875.125	63406.29688	73337.67188	75112.26563	80894.25781	21417.11914	245730.8281	36163.97656	106229.3047	36137.52734	165984.6719	12925.46094	13351.37793	89398.00781	23465.80859
P06132	UROD	Homo sapiens	Uroporphyrinogen decarboxylase	P06132	DCUP_HUMAN	>sp|P06132|DCUP_HUMAN Uroporphyrinogen decarboxylase OS=Homo sapiens OX=9606 GN=UROD PE=1 SV=2	NaN	19138.01367	NaN	8863.18457	NaN	16201.31055	NaN	7071.467773	NaN	5092.809082	NaN	9765.833984	5713.487793	NaN	10749.99902	NaN	5268.06543	NaN	NaN	12929.78516	NaN	NaN	7627.26416	NaN	NaN	2860.60083	NaN	9302.941406	3861.768311	11802.45703	23804.12695	NaN	16261.84863
P06276	BCHE	Homo sapiens	Cholinesterase	P06276	CHLE_HUMAN	>sp|P06276|CHLE_HUMAN Cholinesterase OS=Homo sapiens OX=9606 GN=BCHE PE=1 SV=1	NaN	26295.01563	12144.66699	NaN	14229.58008	NaN	NaN	NaN	NaN	NaN	NaN	NaN	NaN	9764.333008	NaN	NaN	NaN	15671.96875	NaN	NaN	6148.67041	NaN	NaN	NaN	NaN	NaN	NaN	NaN	NaN	NaN	7760.978027	NaN	NaN
P06280	GLA	Homo sapiens	Alpha-galactosidase A	P06280	AGAL_HUMAN	>sp|P06280|AGAL_HUMAN Alpha-galactosidase A OS=Homo sapiens OX=9606 GN=GLA PE=1 SV=1	NaN	NaN	11942.42285	3064.798584	13390.81445	NaN	NaN	NaN	NaN	NaN	13427.36035	NaN	NaN	4802.812012	NaN	16168.19727	NaN	NaN	NaN	NaN	NaN	NaN	6152.033203	NaN	NaN	NaN	3882.880859	NaN	NaN	NaN	NaN	NaN	NaN
P06310	IGKV2-30	Homo sapiens	Immunoglobulin kappa variable 2-30	P06310	KV230_HUMAN	>sp|P06310|KV230_HUMAN Immunoglobulin kappa variable 2-30 OS=Homo sapiens OX=9606 GN=IGKV2-30 PE=3 SV=2	344342.6875	417384	332676.3438	105070.2969	325920.2188	107732.5781	510567.8125	63701.72266	195587.6875	139635.6406	565350.8125	62443.125	16863.30078	18185.63086	40297	185796.0156	63047.08594	40712.01953	56260.23438	112119.2109	55719.5	41434.6875	1251.799683	52971.51563	299173.7188	33754.30078	110417.4141	46647.27344	13523.31348	23016.44727	17876.6875	19484.87891	28933.99219
P06312	IGKV4-1	Homo sapiens	Immunoglobulin kappa variable 4-1	P06312	KV401_HUMAN	>sp|P06312|KV401_HUMAN Immunoglobulin kappa variable 4-1 OS=Homo sapiens OX=9606 GN=IGKV4-1 PE=1 SV=1	2242354	2806597.75	1510428.375	1390548.875	2040757.375	751496.75	2593269.5	1527223.875	2295673.75	1924895.625	2946073.75	1340226.375	959424.75	1038092.25	840401.875	1331250	1030382.125	1111154.375	690977.4375	2365337.25	734786.5625	734056.5	35775.24609	1342662.625	1850748	1432179.75	1636183	704856.6875	1484532.25	1020146.938	520179.9063	1560570.125	1230130.875
P06331	IGHV4-34	Homo sapiens	Immunoglobulin heavy variable 4-34	P06331	HV434_HUMAN	>sp|P06331|HV434_HUMAN Immunoglobulin heavy variable 4-34 OS=Homo sapiens OX=9606 GN=IGHV4-34 PE=1 SV=2	2439258	649892.4375	738852.3125	554756.3125	1113947.625	156337.4063	1205480.375	613335.125	1309771.875	805986.3125	971288.875	605039.75	661756.1875	599301.75	364309.9688	694904.625	445207.5	564414.5625	693557.5625	596297.375	407726.9688	733386.6875	640492.3125	968940.625	1298937.875	913820.625	959156.9375	392410.3438	702940.9375	394395.5	375897.125	1007552	331535.9063
P06396	GSN	Homo sapiens	Gelsolin	P06396	GELS_HUMAN	>sp|P06396|GELS_HUMAN Gelsolin OS=Homo sapiens OX=9606 GN=GSN PE=1 SV=1	1499329.375	2562192.5	1182884.625	1999591.25	1296811.125	2633115	1103996.875	1699478	2532191.5	1330132.375	1209521.875	1463601.25	1633590.375	1012822	2461882	1097238.5	1890492.5	2172139.75	1248879.5	1434013.5	1199154.75	1482412.875	1074592.75	1226839.25	1092931.375	762091.6875	1037739.563	2247576.25	1114772.25	1865267.875	1913953.875	1093986.75	1612265.875
P06454	PTMA	Homo sapiens	Prothymosin alpha	P06454	PTMA_HUMAN	>sp|P06454|PTMA_HUMAN Prothymosin alpha OS=Homo sapiens OX=9606 GN=PTMA PE=1 SV=2	166968.6719	786412.6875	195825.1406	198581.9531	33557.30859	443120.625	306723.75	207064.25	411165.5625	26237.68164	19154.96289	40364.15625	14233.9834	22735.77148	87195	3821.870117	24376.48633	131215.4688	42275.15234	60264.07813	16101.51563	9808.408203	13812.1875	9697.089844	22102.81836	8461.501953	9380.736328	17553.1582	12718.44531	18818.88867	141849.4375	6888.255371	149989.4688
P06576	ATP5F1B	Homo sapiens	ATP synthase subunit beta, mitochondrial	P06576	ATPB_HUMAN	>sp|P06576|ATPB_HUMAN ATP synthase subunit beta, mitochondrial OS=Homo sapiens OX=9606 GN=ATP5F1B PE=1 SV=3	38161.41016	68036.88281	39924.37891	10314.44824	31505.21875	95990.375	29296.03125	26639.23047	59500.43359	62031.24219	75708.64844	50551.50391	26386.73828	42676.31641	2952.037598	51495.23828	26416.1582	51722.51172	72887.16406	23993.28125	81797.78906	12377.11621	47116.90234	59739.66406	25239.39648	42777.4375	25609.41211	12011.55176	34995.04688	17713.82422	54634.53906	33785.65625	88821.21094
P06681	C2	Homo sapiens	Complement C2	P06681	CO2_HUMAN	>sp|P06681|CO2_HUMAN Complement C2 OS=Homo sapiens OX=9606 GN=C2 PE=1 SV=2	55979.99219	10258.78418	13658.48242	26855.85547	39567.71875	10011.61719	12794.78125	17582.35156	NaN	8565.368164	10437.16113	12083.86816	9992.547852	37940.02734	7470.436523	48656.51563	4790.979492	15543.68457	13711.36133	7565.518555	35807.73438	13015.47852	22578.06055	8960.535156	32151.22656	23953.29492	26579.4082	3541.196045	10035.45703	6598.466309	6561.62207	23416.5293	5824.118652
P06702	S100A9	Homo sapiens	Protein S100-A9	P06702	S10A9_HUMAN	>sp|P06702|S10A9_HUMAN Protein S100-A9 OS=Homo sapiens OX=9606 GN=S100A9 PE=1 SV=1	7589167.5	46874848	7405225	9638912	996834.9375	21810906	41470484	33518480	80163488	35885608	8639950	12507319	20023106	3878885	27915644	669507.1875	19740794	32175870	4104891.5	46250164	15070201	11529870	1296704	23992994	4512182.5	8667127	2870193.25	22111848	5076235.5	27474738	31331022	1777039	38236436
P06703	S100A6	Homo sapiens	Protein S100-A6	P06703	S10A6_HUMAN	>sp|P06703|S10A6_HUMAN Protein S100-A6 OS=Homo sapiens OX=9606 GN=S100A6 PE=1 SV=1	3179507.5	3377776.25	2183782	1798509.75	1267763.625	2200851	1602218.5	2728091.25	2207569.25	3287969	3822170	1981724.625	3127569	2465745.5	5386559.5	1967415.75	3700972.25	3733040	3934298.5	1885124	2493237.5	3347457.5	3416386.5	3060605.25	2821285.25	2926564.5	2497782.75	6171735.5	2815269.25	4023033.5	5158928	1959032.875	3131248.5
P06727	APOA4	Homo sapiens	Apolipoprotein A-IV	P06727	APOA4_HUMAN	>sp|P06727|APOA4_HUMAN Apolipoprotein A-IV OS=Homo sapiens OX=9606 GN=APOA4 PE=1 SV=4	78184.38281	NaN	48246.10547	61068.80469	363936.1875	20124.45313	7.785353661	52884.1875	NaN	9178.048828	53366.11719	26707.81836	21912.88086	297912.1563	NaN	57329.64063	20446.88281	NaN	44263.02734	195.9572601	82310.60156	2833.38208	66450.75781	3118.045898	60598.57813	38473.38672	30774.9707	8973.982422	17045.2832	9491.205078	4452.239746	91022.5625	42991.32422
P06730	EIF4E	Homo sapiens	Eukaryotic translation initiation factor 4E	P06730	IF4E_HUMAN	>sp|P06730|IF4E_HUMAN Eukaryotic translation initiation factor 4E OS=Homo sapiens OX=9606 GN=EIF4E PE=1 SV=2	8690.09082	14348.13672	5080.121582	10524.02441	NaN	12854.35742	NaN	NaN	NaN	NaN	NaN	8360.022461	12527.99316	2875.147705	5999.451172	NaN	7917.365234	NaN	NaN	NaN	4777.240234	NaN	9664.131836	NaN	NaN	3131.583496	NaN	6154.410156	5656.90918	3960.413086	2979.470703	NaN	NaN
P06731	CEACAM5	Homo sapiens	Carcinoembryonic antigen-related cell adhesion molecule 5	P06731	CEAM5_HUMAN	>sp|P06731|CEAM5_HUMAN Carcinoembryonic antigen-related cell adhesion molecule 5 OS=Homo sapiens OX=9606 GN=CEACAM5 PE=1 SV=4	579250	233632.5156	246471.6563	134975.8438	275398.5313	251680.1406	456610.5938	349332.9063	1322317.75	301233.125	216083.9219	292100.3438	251795.5156	155162.2188	148157.3906	276174.0313	259667.7969	370042.5938	138909.3906	293681.1875	307080.5938	242269.2969	186795.3906	194691.9531	124513.6094	146714.9531	377746.375	114979.6953	195500.5313	234001.4219	78443.21094	187307.5625	754167.5
P06733	ENO1	Homo sapiens	Alpha-enolase	P06733	ENOA_HUMAN	>sp|P06733|ENOA_HUMAN Alpha-enolase OS=Homo sapiens OX=9606 GN=ENO1 PE=1 SV=2	807143.5625	2620514	1034917.875	1252698.625	383511.4063	2246079.75	2373197.75	1947887.375	3288267.25	1755656.125	1053130	933966.6875	1630730.875	557652.25	2530147.5	533016.875	1666383.5	2763571.75	1067304.5	2500214.5	1084291.625	1043333.313	648007.25	1624074.25	780404.375	566028.5625	476118.3125	2426638	700941.125	2310070	2358619.75	537469.875	2760115.25
P06737	PYGL	Homo sapiens	Glycogen phosphorylase, liver form	P06737	PYGL_HUMAN	>sp|P06737|PYGL_HUMAN Glycogen phosphorylase, liver form OS=Homo sapiens OX=9606 GN=PYGL PE=1 SV=4	417456.4063	256672	531393.0625	510089.375	206441.1094	230737.0938	167953.8438	113977.1484	762241.25	189280.4375	260975.3594	452239.875	562465.125	381254.875	977469.75	183885.7969	223831.25	268064.3125	363453.9063	199096.2344	714882.3125	391715.4375	260229.7031	757464.5	391169.5938	445439.5625	332454.5625	420543.625	415918.0938	132622.3594	343643.3125	247175.0469	275201.7813
P06744	GPI	Homo sapiens	Glucose-6-phosphate isomerase	P06744	G6PI_HUMAN	>sp|P06744|G6PI_HUMAN Glucose-6-phosphate isomerase OS=Homo sapiens OX=9606 GN=GPI PE=1 SV=4	335245.3125	871657.5625	424567.375	487950.75	162191.4531	670370.75	685416.5	1062606	844887.625	1342995	507962.0938	437030.2813	783956.9375	288788.4375	1085949.625	218236.6563	1016724.938	1234888.5	412238.9063	1396244.375	788479.0625	700962.375	230830.0781	1214375.75	324425.7188	460702.4063	332258.0938	1030177.625	377748.7813	1582990.125	1712619.25	266936.8125	1005959.938
P06748	NPM1	Homo sapiens	Nucleophosmin	P06748	NPM_HUMAN	>sp|P06748|NPM_HUMAN Nucleophosmin OS=Homo sapiens OX=9606 GN=NPM1 PE=1 SV=2	27349.49023	114031.1563	33895.85156	20697.40625	17816.12695	96242.71875	60004.46094	90076.67969	226863.1406	99038.61719	26505.81445	23183.47461	50696.31641	24445.24805	50518.56641	36334.62109	19172.23633	87910.39844	47504.88281	146243.2656	63792.07422	39831.03906	23756.60156	114675.9609	34803.08203	28601.56055	23937.18555	69750.35156	39288.35547	97525.34375	132163.1719	31212.67773	115092.4297
P06753	TPM3	Homo sapiens	Tropomyosin alpha-3 chain	P06753	TPM3_HUMAN	>sp|P06753|TPM3_HUMAN Tropomyosin alpha-3 chain OS=Homo sapiens OX=9606 GN=TPM3 PE=1 SV=2	148186.9844	47265.09766	130803.7031	114876.75	95846.8125	44417.49609	84135.03906	120363.1641	57080.93359	120019.5234	123180.6563	102878.125	29760.66016	74805.42188	56677.87891	100809.2734	48723.48828	78861.59375	147614.6406	12718.90332	78285.35156	41480.83203	96159.17969	18432.41406	119998.6719	44850.80078	67547.82031	51790.67188	83924.98438	33586.01172	10815.14746	86087.44531	21716.6582
P06858	LPL	Homo sapiens	Lipoprotein lipase	P06858	LIPL_HUMAN	>sp|P06858|LIPL_HUMAN Lipoprotein lipase OS=Homo sapiens OX=9606 GN=LPL PE=1 SV=1	NaN	NaN	NaN	NaN	NaN	NaN	NaN	NaN	NaN	NaN	NaN	NaN	NaN	47188.64063	NaN	NaN	NaN	NaN	NaN	NaN	NaN	NaN	7827.144531	NaN	NaN	8066.621094	NaN	NaN	NaN	NaN	NaN	NaN	NaN
P06865	HEXA	Homo sapiens	Beta-hexosaminidase subunit alpha	P06865	HEXA_HUMAN	>sp|P06865|HEXA_HUMAN Beta-hexosaminidase subunit alpha OS=Homo sapiens OX=9606 GN=HEXA PE=1 SV=2	82447.57031	169508.5469	87279.92969	71295.77344	96771.91406	96844.36719	99588.59375	87230.80469	161075.8594	53715.12109	70491.86719	71292.10938	52945.32422	51361.24219	69141.27344	94542.63281	51738.19141	124617.7578	69340.77344	71113.34375	32133.66211	36578.04688	83300.10938	54497.73047	78518.32813	51892.35938	77014.66406	72343.40625	53469.67578	82066.67969	126453.0625	56313.83984	66028.4375
P06870	KLK1	Homo sapiens	Kallikrein-1	P06870	KLK1_HUMAN	>sp|P06870|KLK1_HUMAN Kallikrein-1 OS=Homo sapiens OX=9606 GN=KLK1 PE=1 SV=2	46617.57422	219867.4688	297779.4688	NaN	162036.7031	76402.25781	440719.9063	260867.2969	NaN	10750.19141	748184.5625	194350.9375	16476.71484	227260.9375	54119.9375	243191.7188	9621.411133	18305.95313	105525.75	48393.13672	27853.62695	84157.94531	77352.46094	44535.19922	253510.0156	164700.0156	563726.125	203812.7344	67367.28906	38815.09375	2945.793213	699267.625	NaN
P07099	EPHX1	Homo sapiens	Epoxide hydrolase 1	P07099	HYEP_HUMAN	>sp|P07099|HYEP_HUMAN Epoxide hydrolase 1 OS=Homo sapiens OX=9606 GN=EPHX1 PE=1 SV=1	7058.835938	30615.25195	11050.31738	6650.337402	NaN	15633.25488	32307.30664	13896.9375	19933.73242	9400.40332	NaN	8029.018555	17998.38086	11689.46289	NaN	NaN	22875.3418	45274.1875	17482.4707	16118.73242	7661.788574	NaN	5704.228027	NaN	NaN	1992.266479	NaN	5091.945801	9083.03125	9048.842773	17285.6543	NaN	20676.66602
P07108	DBI	Homo sapiens	Acyl-CoA-binding protein	P07108	ACBP_HUMAN	>sp|P07108|ACBP_HUMAN Acyl-CoA-binding protein OS=Homo sapiens OX=9606 GN=DBI PE=1 SV=2	99975.27344	181060.1719	144260.0938	91865.11719	91245.78906	153537.875	115391.4063	143746.2031	156492.5625	53785.06641	203843.1719	264898.8125	90134.125	71995.82813	144831.3438	102198.7734	93250.71875	182389.9688	121750.0938	118756.8125	58467.96484	79868.15625	149563.8281	85201.625	99764.59375	79044.58594	94354.32813	116055.2031	94543.44531	127163.2578	63101.85938	71751.66406	145776.7813
P07195	LDHB	Homo sapiens	L-lactate dehydrogenase B chain	P07195	LDHB_HUMAN	>sp|P07195|LDHB_HUMAN L-lactate dehydrogenase B chain OS=Homo sapiens OX=9606 GN=LDHB PE=1 SV=2	265831.2188	328866.9688	226891.625	259295.9063	239252.375	124788.2109	90785.34375	124011.0391	479439.4688	331433.5625	231250.4063	323350.0938	198865.9844	231236.0938	490804.5313	246814.3281	254121.8125	307599.6875	378645.9375	238504.4063	264853.8438	164094.4688	320849.4375	233749.9063	279882.2813	228146.8438	204720	175205.5938	236442.6719	177250.7188	722473.9375	171966.0313	250477.7813
P07203	GPX1	Homo sapiens	Glutathione peroxidase 1	P07203	GPX1_HUMAN	>sp|P07203|GPX1_HUMAN Glutathione peroxidase 1 OS=Homo sapiens OX=9606 GN=GPX1 PE=1 SV=4	20659.36523	36286.17188	28018.71289	29386.68555	43162.98828	17888.28711	36411.17188	16394.33398	51143.99219	25257.26563	NaN	NaN	9552.681641	9882.93457	25414.86719	13269.3916	20707.67578	21039.08203	51800.91016	36993.92969	14129.26074	20141.88086	45715.45703	15710.71973	33306.73047	11003.37109	22866.86328	15956.10645	19893.64648	11509.14355	29205.54102	20311.50781	24750.43555
P07205	PGK2	Homo sapiens	Phosphoglycerate kinase 2	P07205	PGK2_HUMAN	>sp|P07205|PGK2_HUMAN Phosphoglycerate kinase 2 OS=Homo sapiens OX=9606 GN=PGK2 PE=1 SV=3	155052.0156	113159.5703	156190.7813	223672.8438	122031.75	72860.35938	NaN	23954.6543	NaN	84912.99219	126166.9766	22434.96484	203693.4844	96015.08594	154548.3281	101087.5469	149091.6875	NaN	122789.6406	NaN	102419.125	84796.96094	142703.8594	156382.2813	103951.875	54005.13281	107470.5703	112011.5469	104995.3594	82419.75781	122786.8984	128736.8906	21796.89063
P07225	PROS1	Homo sapiens	Vitamin K-dependent protein S	P07225	PROS_HUMAN	>sp|P07225|PROS_HUMAN Vitamin K-dependent protein S OS=Homo sapiens OX=9606 GN=PROS1 PE=1 SV=1	24029.89453	9696.371094	14558.44531	30219.47461	34690.42969	6409.237793	25998.04297	5710.856934	8968.261719	NaN	19396.10742	18354.625	12781.67969	40369.26172	2913.758545	31539.41602	10801.03613	17236.42188	12049.14453	NaN	13575.15234	NaN	32467.29297	156566.75	20936.38086	19343.24609	21134.58789	6121.349609	12845.01074	6206.477539	8193.741211	33025.14453	NaN
P07237	P4HB	Homo sapiens	Protein disulfide-isomerase	P07237	PDIA1_HUMAN	>sp|P07237|PDIA1_HUMAN Protein disulfide-isomerase OS=Homo sapiens OX=9606 GN=P4HB PE=1 SV=3	84921.55469	214262.2813	99030.14063	59490.60547	76477.89844	223951.7188	78848.9375	128897.0156	78200.375	131254.9531	204149.7344	200060.75	105837.6094	99138.21094	53267.875	110959.8594	96290.55469	117235.9219	126471.7578	152301.7344	114134.9609	90869.00781	106293.1484	138543.5625	78671.39063	104231.8594	80931.75781	103150.2344	83766.28125	97299.69531	134634.9531	87457.46875	167470.0625
P07305	H1-0	Homo sapiens	Histone H1.0	P07305	H10_HUMAN	>sp|P07305|H10_HUMAN Histone H1.0 OS=Homo sapiens OX=9606 GN=H1-0 PE=1 SV=3	605454.3125	598333.625	100400.3906	383156.3438	120439.4219	750958.375	47259.01953	130594.7109	68015.88281	37156.19141	25742.89453	86235.67188	71220.26563	17825.04492	66664.17969	11324.6123	73112.10938	61519.22656	74605.16406	20298.24219	39390.57813	40943.82422	32544.34961	47702.23438	29594.29492	4984.130371	14692.60547	38215.82813	34850.27344	15190.32715	74755.14063	7660.723633	18796.41211
P07311	ACYP1	Homo sapiens	Acylphosphatase-1	P07311	ACYP1_HUMAN	>sp|P07311|ACYP1_HUMAN Acylphosphatase-1 OS=Homo sapiens OX=9606 GN=ACYP1 PE=1 SV=2	32006.50977	20467.76953	11849.79102	25915.98047	15842.75195	15257.27441	NaN	20006.24023	26295.98242	18675.94141	30972.99023	19392.18359	17171.64453	16878.26172	23674.67773	11888.7832	22191.98438	26548.82813	18776.06836	21561.91602	8984.717773	13370.12598	9305.946289	NaN	7532.521484	5027.972168	12121.60938	13638.53809	1608.324097	22311.35352	13441.7666	NaN	18663.84766
P07339	CTSD	Homo sapiens	Cathepsin D	P07339	CATD_HUMAN	>sp|P07339|CATD_HUMAN Cathepsin D OS=Homo sapiens OX=9606 GN=CTSD PE=1 SV=1	526837.1875	231813.2656	327045.2188	389994.3125	597464.9375	165125.4375	352794.9063	255442.625	429187.875	293596.2813	662804.1875	374974.25	309010.625	424387.7188	491942.7813	934210.625	224839.7813	186411.2813	402923.0625	457060.6875	235795.4375	402663.8438	1086383.75	276239.7813	787428.6875	734960.25	537822.5	303623.0313	503342.5	240956.2031	186942.5625	482371.0938	272070.0938
P07355	ANXA2	Homo sapiens	Annexin A2	P07355	ANXA2_HUMAN	>sp|P07355|ANXA2_HUMAN Annexin A2 OS=Homo sapiens OX=9606 GN=ANXA2 PE=1 SV=2	451959.9688	147551.2344	578690.1875	656737.625	794759.0625	116362.7344	336664.5625	214280.2031	308539.75	254818.3125	183339.0156	535576.375	183103.4219	412246.7188	161804.5938	935531.25	303756.375	138864.9375	759706.3125	681499.625	230183.3594	692811.3125	1016275.25	170553.3438	704726.75	612245.6875	702392.875	147658.3125	485052.9375	113306.2813	54707.57031	416321.9688	244754.0156
P07357	C8A	Homo sapiens	Complement component C8 alpha chain	P07357	CO8A_HUMAN	>sp|P07357|CO8A_HUMAN Complement component C8 alpha chain OS=Homo sapiens OX=9606 GN=C8A PE=1 SV=2	129354.8516	44412.59766	NaN	23812.22656	16257.0459	61938.08203	20480.11133	3789.618896	39471.42969	3828.989746	7205.179688	678.5945435	4266.197754	13194.78516	3262.520752	NaN	2357.311279	8574.544922	NaN	5060.171875	2781.02832	5898.038086	5256.608398	5334.361816	6596.538574	19896.24023	3881.699707	2190.014648	2121.867188	NaN	1700.632324	5170.588379	3464.231934
P07358	C8B	Homo sapiens	Complement component C8 beta chain	P07358	CO8B_HUMAN	>sp|P07358|CO8B_HUMAN Complement component C8 beta chain OS=Homo sapiens OX=9606 GN=C8B PE=1 SV=4	2700.372314	NaN	2865.093994	4472.583496	7127.690918	NaN	NaN	NaN	NaN	NaN	NaN	NaN	NaN	5647.559082	19969.64258	NaN	NaN	NaN	NaN	NaN	2202.437012	NaN	7318.313477	NaN	7463.879883	6864.745605	2893.508545	NaN	NaN	NaN	NaN	22881.98047	NaN
P07360	C8G	Homo sapiens	Complement component C8 gamma chain	P07360	CO8G_HUMAN	>sp|P07360|CO8G_HUMAN Complement component C8 gamma chain OS=Homo sapiens OX=9606 GN=C8G PE=1 SV=3	9116.624023	NaN	13877.70215	21920.82813	25155.10742	9768.523438	NaN	NaN	NaN	NaN	54762.21484	13115.45508	11682.92676	42714.03906	5674.268555	53063.92188	3508.844238	3943.747559	NaN	NaN	6337.787109	NaN	24796.47461	NaN	NaN	39092.65234	6594.150879	21147.85352	6926.474609	NaN	2863.37915	18261.04688	NaN
P07384	CAPN1	Homo sapiens	Calpain-1 catalytic subunit	P07384	CAN1_HUMAN	>sp|P07384|CAN1_HUMAN Calpain-1 catalytic subunit OS=Homo sapiens OX=9606 GN=CAPN1 PE=1 SV=1	98548.41406	260748.2188	109361.25	146769.8281	52594.80469	209552.0156	178219.4688	196054.4375	267514.9375	135102.3125	104787.5781	127160	157097.1094	59019.76953	232850.6094	88204.375	171044.1094	315976.4688	146846.3594	211644.7656	104077.125	149227.1875	90808.84375	123226.7969	84555.88281	73917.74219	71330.83594	163736.0156	73965.26563	223112.4844	221808.2813	66183.22656	225940.8594
P07437	TUBB	Homo sapiens	Tubulin beta chain	P07437	TBB5_HUMAN	>sp|P07437|TBB5_HUMAN Tubulin beta chain OS=Homo sapiens OX=9606 GN=TUBB PE=1 SV=2	65274.62891	46998.86328	43487.26172	35113.42188	80627.04688	61532.86328	44937.27344	27549.02734	118797.1797	58449.5	71103.375	43974.96875	42714.46875	67038.32813	NaN	91446.82031	37297.62109	36695.49219	55985.94922	48266.65234	65743.63281	45265.42578	67540.69531	48525.74219	64030.74219	44951.33984	74590.3125	38003.16016	50354.26953	60558.8125	57787.50391	91267.90625	22333.81445
P07476	IVL	Homo sapiens	Involucrin	P07476	INVO_HUMAN	>sp|P07476|INVO_HUMAN Involucrin OS=Homo sapiens OX=9606 GN=IVL PE=1 SV=2	26742.77148	NaN	28869.4668	NaN	8162.656738	4397.000977	9570.15918	6758.181152	NaN	1005.010071	29694.07813	16007.40234	NaN	1529.158447	NaN	11487.31445	NaN	NaN	1840.845215	NaN	NaN	NaN	8069.091309	NaN	NaN	12789.38281	NaN	23948.57813	28442.54297	8305.991211	NaN	NaN	NaN
P07477	PRSS1	Homo sapiens	Serine protease 1	P07477	TRY1_HUMAN	>sp|P07477|TRY1_HUMAN Serine protease 1 OS=Homo sapiens OX=9606 GN=PRSS1 PE=1 SV=1	2741898.5	3446521	5991294	2752970.75	5678546	1806230.625	4859162	3203970.5	1152064	1641640	2951390.25	973674.25	1360807.5	879154.8125	1410579.875	12210268	2373507.25	1349187.625	3180224.75	4039443.75	1359074	3238913.75	1403048	3384443.25	3021844.5	2691740	3468440.5	1152536.125	1746021.625	2168796	712725.1875	4814516	1955610
P07602	PSAP	Homo sapiens	Prosaposin	P07602	SAP_HUMAN	>sp|P07602|SAP_HUMAN Prosaposin OS=Homo sapiens OX=9606 GN=PSAP PE=1 SV=2	643423.9375	1107529.5	858926.0625	542224.4375	979109	541673.375	1158606	1058724	1739579.5	796197.1875	1038163.063	681635.4375	608947.0625	728636.375	775703.6875	1054514.25	488966.9063	843641.0625	555871.1875	1385545.5	593036.8125	630994.8125	1116221.75	647895.625	1037173.75	915600.0625	1092163.5	741368.125	498601.5313	572313.875	747726.625	466596.5938	915874.4375
P07686	HEXB	Homo sapiens	Beta-hexosaminidase subunit beta	P07686	HEXB_HUMAN	>sp|P07686|HEXB_HUMAN Beta-hexosaminidase subunit beta OS=Homo sapiens OX=9606 GN=HEXB PE=1 SV=4	106785.9844	236688.1875	137469.875	89209.55469	151197.6875	155933.1875	157621.5781	126596.125	253162.3906	133851.9219	126665.0313	97104.57031	113821.9219	113515.0313	139580	181280.3281	83655.53906	157014.2813	95167.50781	101526.5703	64910.92969	64007.76953	136561	96993.85938	125834.3516	97519.125	143747.3594	134000.5938	84979.01563	142561.9219	205874.3438	108972.5703	118947.2109
P07711	CTSL	Homo sapiens	Procathepsin L	P07711	CATL1_HUMAN	>sp|P07711|CATL1_HUMAN Procathepsin L OS=Homo sapiens OX=9606 GN=CTSL PE=1 SV=2	77552.17969	21321.00586	91567.07031	40796.43359	134854	16548.05664	103776.5078	NaN	NaN	117736.875	213456.5781	97026.72656	56566.62891	71703.91406	77997.6875	129879.9453	88826.66406	19617.125	101537.5859	NaN	25167.13477	52145.53516	105044.25	46826.23438	162184	95313.60156	77688.67188	28540.91016	69617.48438	37603.63672	NaN	47060.40234	113853.3906
P07737	PFN1	Homo sapiens	Profilin-1	P07737	PROF1_HUMAN	>sp|P07737|PROF1_HUMAN Profilin-1 OS=Homo sapiens OX=9606 GN=PFN1 PE=1 SV=2	209457.9844	636382.3125	218068.6719	357432.8125	102913.6953	783359.0625	325494.7188	538826.4375	498315.2813	430707.5938	297820	190177.9688	465829.875	159015.6719	754882.5625	156304.9844	627584.8125	739990.6875	160331.4531	706473.1875	378923.375	333487.2188	188724.4063	435937.1563	230152.5781	143042.5781	172217.9688	792067.9375	264297.5938	789148.9375	893300.375	220348.7188	781131.0625
P07741	APRT	Homo sapiens	Adenine phosphoribosyltransferase	P07741	APT_HUMAN	>sp|P07741|APT_HUMAN Adenine phosphoribosyltransferase OS=Homo sapiens OX=9606 GN=APRT PE=1 SV=2	19932.88281	28414.46094	20757.47656	14400.95898	44609.82422	33448.49609	NaN	26056.52148	638011.1875	24469.88477	38359.31641	33539.49609	23623.93164	37467.72266	23489.12891	30323.08008	17664.54102	41090.05469	42772.45313	40005.92188	37506.91406	26989.37891	32551.68164	28435.66406	23767.73438	27709.26563	28715.39844	16204.24414	23491.20703	24056.2207	17004.625	26964.3418	35653.89453
P07814	EPRS1	Homo sapiens	Bifunctional glutamate/proline--tRNA ligase	P07814	SYEP_HUMAN	>sp|P07814|SYEP_HUMAN Bifunctional glutamate/proline--tRNA ligase OS=Homo sapiens OX=9606 GN=EPRS1 PE=1 SV=5	15375.28418	50153.98828	10314.26758	20915.17773	10381.12793	33218.07031	20400.02148	14764.75488	NaN	8402.123047	15466.18262	12266.14355	10115.54785	11027.03418	9625.097656	20700.49609	6875.944336	14563.67285	20266.02539	12466.96777	11628.57422	8915.90625	10240.9668	7362.998535	10740.3916	7674.662109	6358.150391	12442.71191	7422.269531	7113.456543	26507.89063	2749.526611	650.454895
P07858	CTSB	Homo sapiens	Cathepsin B	P07858	CATB_HUMAN	>sp|P07858|CATB_HUMAN Cathepsin B OS=Homo sapiens OX=9606 GN=CTSB PE=1 SV=3	325975.9063	150890.0781	282586.6563	196471.7656	350902.75	88455.27344	191677.5625	92849.85938	163914.7969	173383.4844	368169.5938	208912.1875	200022.7656	240201.9219	244612.3281	466146	131563.5	74698.78906	173783.5	132176.75	155998.2656	195834.1875	288410.9375	72666.95313	298671.625	316600.125	301648.7188	100754.4844	237109.625	80416.34375	119892.5703	348820.7813	129835.3359
P07900	HSP90AA1	Homo sapiens	Heat shock protein HSP 90-alpha	P07900	HS90A_HUMAN	>sp|P07900|HS90A_HUMAN Heat shock protein HSP 90-alpha OS=Homo sapiens OX=9606 GN=HSP90AA1 PE=1 SV=5	235138.875	174009	169723.1875	259280.5469	254235.7656	258788.1094	100246.2578	194021.75	143062.1719	195770.4531	117876.7813	257293.75	241096.9219	221749.0625	294720.6875	209219.875	264024.7813	285882.375	447379.5938	287292.4063	163043.7969	223433.6719	273712.6875	195826.5156	290512.4688	163113.4063	212387.125	329204.5313	206430.7813	262308.125	228890.7344	141429.5469	249093.8906
P07910	HNRNPC	Homo sapiens	Heterogeneous nuclear ribonucleoproteins C1/C2	P07910	HNRPC_HUMAN	>sp|P07910|HNRPC_HUMAN Heterogeneous nuclear ribonucleoproteins C1/C2 OS=Homo sapiens OX=9606 GN=HNRNPC PE=1 SV=4	48458.59766	122415.3594	44976.83594	53865.08984	25907.76172	89577.49219	91194.15625	109307.4219	117898.1406	60591.32422	27302.7832	57896.0625	58970.33984	45846.06641	109986.1719	19508.43164	44264.74609	70859.79688	121078.2813	186587.625	70883.59375	45281.80469	27510.08789	48510.375	50000.72656	19453.28711	12672.27539	77568.64844	33340.08984	64662.07031	100073.1641	42672.63672	48797.83594
P07919	UQCRH	Homo sapiens	Cytochrome b-c1 complex subunit 6, mitochondrial	P07919	QCR6_HUMAN	>sp|P07919|QCR6_HUMAN Cytochrome b-c1 complex subunit 6, mitochondrial OS=Homo sapiens OX=9606 GN=UQCRH PE=1 SV=2	1544.099121	7587.280762	NaN	NaN	NaN	4380.510742	6672.932617	NaN	4673.306641	NaN	NaN	NaN	3859.053223	NaN	NaN	NaN	6163.080078	9490.660156	NaN	NaN	4103.615234	NaN	1076.552368	4458.304199	NaN	NaN	NaN	NaN	NaN	NaN	2812.859131	NaN	13012.87891
P07947	YES1	Homo sapiens	Tyrosine-protein kinase Yes	P07947	YES_HUMAN	>sp|P07947|YES_HUMAN Tyrosine-protein kinase Yes OS=Homo sapiens OX=9606 GN=YES1 PE=1 SV=3	32299.05859	93569.24219	47391.39844	48859.01172	40604.91797	82800.22656	101537.1563	68128.25	123109.2891	61101.91406	55905.35547	33998.41797	51231.28906	32614.89844	18415.16211	56248.20313	61372.39453	105938.0078	35745.625	90185.03906	43271.71484	72919.94531	25548.43555	49868.33594	28532.73828	40178.43359	42562.06641	41835.28906	29996.10156	62069.95703	59149.57813	39764.13281	113940.5234
P07948	LYN	Homo sapiens	Tyrosine-protein kinase Lyn	P07948	LYN_HUMAN	>sp|P07948|LYN_HUMAN Tyrosine-protein kinase Lyn OS=Homo sapiens OX=9606 GN=LYN PE=1 SV=3	42886.45313	53330.76563	51324.29297	55471.66016	44112.37109	63318.50781	84566.29688	59944.83594	126476.1094	59261.19922	49659.14844	28755.08789	42653.32031	37114.16797	26225.87695	73576.89063	43150.39063	60508.10156	44194.14453	60404.00391	43149.93359	65351.94922	33462.66406	45520.93359	43332.94922	39645.3125	62178.375	38898.60156	27946.25	39111.58203	31976.16992	49095.84375	71500.46875
P07951	TPM2	Homo sapiens	Tropomyosin beta chain	P07951	TPM2_HUMAN	>sp|P07951|TPM2_HUMAN Tropomyosin beta chain OS=Homo sapiens OX=9606 GN=TPM2 PE=1 SV=1	NaN	NaN	NaN	NaN	NaN	NaN	NaN	NaN	NaN	NaN	NaN	1837.401489	NaN	NaN	NaN	NaN	NaN	NaN	NaN	NaN	NaN	NaN	19930.15625	NaN	NaN	6242.012207	NaN	NaN	6142.393555	NaN	NaN	NaN	NaN
P07988	SFTPB	Homo sapiens	Pulmonary surfactant-associated protein B	P07988	PSPB_HUMAN	>sp|P07988|PSPB_HUMAN Pulmonary surfactant-associated protein B OS=Homo sapiens OX=9606 GN=SFTPB PE=1 SV=3	341940.5938	99253.07031	104078.0078	1440294.25	497474.125	15152.52441	18992.70703	78100.53906	1863112	82856.85938	10106.61426	230303.7344	89879.92969	278471.6563	206915.25	584708.25	16979.65234	23192.24219	282041.625	455166.125	26507.82813	290095.875	1217302.375	4434.310059	1083214.125	428179.7188	265982.4688	28463.55469	148610.2813	92455.65625	18563.94141	329325.125	20555.21484
P07996	THBS1	Homo sapiens	Thrombospondin-1	P07996	TSP1_HUMAN	>sp|P07996|TSP1_HUMAN Thrombospondin-1 OS=Homo sapiens OX=9606 GN=THBS1 PE=1 SV=2	82303.10156	55772.98828	86787.07813	25608.73633	62202.04297	22551.38672	61832.08203	38311.125	60417.96484	76617.73438	138489.9219	107143.0156	35764.84375	75225.58594	43610.02734	151464.5938	36321.35547	41847.07031	34212.10156	121109.1953	30496.96875	42376.59375	45941.57031	46640.21484	47530.19141	45493.39844	57264.15234	32647.80469	63599.22656	35269.73047	14788.48047	111156.7422	36649.45313
P07998	RNASE1	Homo sapiens	Ribonuclease pancreatic	P07998	RNAS1_HUMAN	>sp|P07998|RNAS1_HUMAN Ribonuclease pancreatic OS=Homo sapiens OX=9606 GN=RNASE1 PE=1 SV=4	619198.75	130266.6094	144509.7656	97779.14063	347200.4688	128481.6484	145072.9063	55874.48828	379012.875	71950.96875	41284.20703	122627.8359	76511.19531	66267.20313	48941.50391	557062	68091.63281	47192.08203	147154.7813	49840.12109	151975.9688	102665.6875	146249.1406	132232.125	90278.89844	110604.6016	407288.0313	60316.35938	124106.4453	87521.17188	21070.00391	161698.7813	114040.4141
P08118	MSMB	Homo sapiens	Beta-microseminoprotein	P08118	MSMB_HUMAN	>sp|P08118|MSMB_HUMAN Beta-microseminoprotein OS=Homo sapiens OX=9606 GN=MSMB PE=1 SV=1	1039723.625	1543530.625	744456	428709.1875	2558484.75	749622.125	1010731.875	1776094	1367762	793209.3125	262890.7813	934794.625	988954.4375	1693267.375	349401.625	1572821.875	1126066.625	489266.2813	556410.6875	660713.3125	419908.8438	480118.125	210720.0469	937619.8125	352475	723238.4375	1846522	611480.25	1013899.125	546188.1875	529179.75	1638769	880511.875
P08123	COL1A2	Homo sapiens	Collagen alpha-2(I) chain	P08123	CO1A2_HUMAN	>sp|P08123|CO1A2_HUMAN Collagen alpha-2(I) chain OS=Homo sapiens OX=9606 GN=COL1A2 PE=1 SV=7	17.19034767	NaN	NaN	622.0700073	25286.8125	3315.412354	4449.702148	NaN	NaN	NaN	NaN	NaN	NaN	4776.546387	9835.427734	5744.123047	NaN	239919.125	NaN	NaN	NaN	1642.083252	1757.303467	10145.68652	NaN	NaN	3507.741943	NaN	2334.025879	12796.17285	166885.2656	NaN	547040.25
P08133	ANXA6	Homo sapiens	Annexin A6	P08133	ANXA6_HUMAN	>sp|P08133|ANXA6_HUMAN Annexin A6 OS=Homo sapiens OX=9606 GN=ANXA6 PE=1 SV=3	138416.8438	294834.875	281372.5313	232953.8594	182578.6719	397608.1875	377669.1563	328198.5938	304095.9375	214601.8594	306277.875	165441.2344	195619.0469	188233.0625	95165.625	217057.875	294388.875	316852.3438	204977.8438	458403.625	270302.2188	397894.25	157468.4375	359891.9688	157229.6406	279183.7813	232679.7656	205290.7188	198938.125	207678.4219	174722.3438	197907.7969	275958.25
P08174	CD55	Homo sapiens	Complement decay-accelerating factor	P08174	DAF_HUMAN	>sp|P08174|DAF_HUMAN Complement decay-accelerating factor OS=Homo sapiens OX=9606 GN=CD55 PE=1 SV=4	186781.2813	85096.42188	202164.3906	329274.8438	347824.0938	71038.01563	148468.2188	110890.4844	125998.1016	110658.0313	70512.35938	115561.2031	119033.0313	145340.8906	147172.125	355212.4688	198029.4375	126574.6953	114767.4766	141101.0625	85205.61719	290018.7813	267810.9063	103325.5781	172084.5938	183914	373144.7188	78008.83594	215377.25	121212.9922	57346.16797	258251.2344	85180.67188
P08185	SERPINA6	Homo sapiens	Corticosteroid-binding globulin	P08185	CBG_HUMAN	>sp|P08185|CBG_HUMAN Corticosteroid-binding globulin OS=Homo sapiens OX=9606 GN=SERPINA6 PE=1 SV=1	23417.16602	NaN	20057.43164	21142.30469	80105.88281	NaN	27246.85547	NaN	NaN	NaN	NaN	22837.24414	3911.83667	66153.25781	NaN	29112.31445	NaN	NaN	12781.89258	NaN	38016.8125	9397.917969	23032.72461	NaN	23799.65625	27997.54883	14728.11914	2542.400879	12337.86816	6055.705566	4431.60498	29433.91602	11546.56934
P08195	SLC3A2	Homo sapiens	Amino acid transporter heavy chain SLC3A2	P08195	4F2_HUMAN	>sp|P08195|4F2_HUMAN Amino acid transporter heavy chain SLC3A2 OS=Homo sapiens OX=9606 GN=SLC3A2 PE=1 SV=3	5117.217285	NaN	7372.418945	2989.740723	10986.29785	2197.445557	NaN	NaN	NaN	NaN	NaN	3510.043945	NaN	NaN	NaN	NaN	NaN	NaN	8253.922852	NaN	NaN	NaN	8985.25	NaN	9219.460938	9221.15625	NaN	1386.709961	1343.553955	NaN	NaN	6316.012207	NaN
P08236	GUSB	Homo sapiens	Beta-glucuronidase	P08236	BGLR_HUMAN	>sp|P08236|BGLR_HUMAN Beta-glucuronidase OS=Homo sapiens OX=9606 GN=GUSB PE=1 SV=2	8361.325195	25316.78516	14510.38477	22380.75781	NaN	15206.36914	73271.57813	40070.16797	105956.0234	41553.25781	24074.19727	6881.959473	10707.55762	5604.395508	16780.83594	NaN	14809.97559	33102.18359	NaN	50866.33594	18425.14258	21304.01172	NaN	11663.7998	NaN	7604.773926	NaN	12576.6709	NaN	15047.9209	9853.182617	NaN	74808.17188
P08238	HSP90AB1	Homo sapiens	Heat shock protein HSP 90-beta	P08238	HS90B_HUMAN	>sp|P08238|HS90B_HUMAN Heat shock protein HSP 90-beta OS=Homo sapiens OX=9606 GN=HSP90AB1 PE=1 SV=4	207154.2031	89119.79688	148821.6406	163147.5938	193574.5313	150942.7656	112256.6563	102867.8281	199381.2031	103660.7109	86713.97656	159061.4844	134721.5313	142419.2656	170916.5469	177491.0781	142470.375	126097.3125	275513.0313	110281.2266	121714.7891	143666.6875	214389.5	129105.0547	225536.5625	125701.4688	164516.5938	148682.4219	143160.5781	115939.4219	122115.7188	138093.4688	99466.52344
P08246	ELANE	Homo sapiens	Neutrophil elastase	P08246	ELNE_HUMAN	>sp|P08246|ELNE_HUMAN Neutrophil elastase OS=Homo sapiens OX=9606 GN=ELANE PE=1 SV=1	3980278.5	19987914	4486859	5158102.5	2214855.5	10460016	35884848	16508418	55337520	16784494	6734469.5	7372282.5	6840672.5	4710649	5788369	2079692.25	13886603	16312367	5067255	27736494	7671693	8162633	2169619.25	18233608	3370588.25	6991921.5	3615071.25	9394431	5738308	17776262	10729567	3013864.75	22623080
P08263	GSTA1	Homo sapiens	Glutathione S-transferase A1	P08263	GSTA1_HUMAN	>sp|P08263|GSTA1_HUMAN Glutathione S-transferase A1 OS=Homo sapiens OX=9606 GN=GSTA1 PE=1 SV=3	719812.5625	71579.4375	195394.0781	434423.875	358005.3438	64600.16016	43833.46094	52025.09375	298025.1563	96862.92188	19330.28711	202572.3281	142341.875	299935.0625	82174.84375	457412.1875	137544.4688	49189.64844	988236.75	132728.6875	73506.32813	238961.0938	346771.3438	82115.3125	245055.9375	159678.3438	221449.7344	31220.57227	173202.5156	82891.47656	23913.11719	128398.25	134449.2188
P08294	SOD3	Homo sapiens	Extracellular superoxide dismutase [Cu-Zn]	P08294	SODE_HUMAN	>sp|P08294|SODE_HUMAN Extracellular superoxide dismutase [Cu-Zn] OS=Homo sapiens OX=9606 GN=SOD3 PE=1 SV=2	75493.71094	54925.91797	40788.42188	42162.87109	65638.4375	23866.94336	51042.62891	104854.0313	70910.25	95476.26563	89144.5	57056.81641	37006.22656	56106.1875	30462.19727	125287.4766	51066.18359	15525.32031	91136.09375	86831.8125	60256.61328	32613.43945	42945.05078	83506.89844	22430.68164	20728.28711	100115.6484	45507.94922	55928.07422	25504.06445	30811.14453	90213.85156	44776.66016
P08311	CTSG	Homo sapiens	Cathepsin G	P08311	CATG_HUMAN	>sp|P08311|CATG_HUMAN Cathepsin G OS=Homo sapiens OX=9606 GN=CTSG PE=1 SV=2	1146954.625	4366790.5	1159184.75	695007	774670.9375	2292914.5	6166022	1900555.75	6458140	4472246	1795419.625	2012078.375	1155555.625	1273574.875	450301.9688	1192239.125	1731352	3429255	1941112	4554267	3298600	3105191	1302468.5	3932148.5	1147540.5	1971581.75	1138288.75	1772484.125	1677569.5	3651117.25	3349687.75	1527906.875	4512746
P08473	MME	Homo sapiens	Neprilysin	P08473	NEP_HUMAN	>sp|P08473|NEP_HUMAN Neprilysin OS=Homo sapiens OX=9606 GN=MME PE=1 SV=2	9489.016602	20298.04102	12388.3457	3869.424316	2634.493164	17428.13086	41476.54297	12696.90918	43813.24609	14616.51758	12147.81934	9385.685547	9201.712891	2660.588135	NaN	NaN	11821.48828	15786.74609	12982.87402	7130.772949	13265.63184	17720.41992	8278.520508	13714.86621	4493.771973	6909.579102	8157.134277	8918.984375	7484.034668	9640.225586	3438.278564	4718.241211	16977.61133
P08493	MGP	Homo sapiens	Matrix Gla protein	P08493	MGP_HUMAN	>sp|P08493|MGP_HUMAN Matrix Gla protein OS=Homo sapiens OX=9606 GN=MGP PE=1 SV=2	32919.88281	NaN	65278.55859	6173.740723	65656.65625	NaN	78533.17969	NaN	NaN	NaN	766295.875	105124.4844	1620.818604	97238.21875	18429.89844	95441.51563	NaN	NaN	28963.0332	NaN	14412.97949	40031.84375	27419.2168	8421.332031	122252.1328	75470.09375	49449.96094	11618.45801	53594.76953	NaN	NaN	139092.5	NaN
P08519	LPA	Homo sapiens	Apolipoprotein(a)	P08519	APOA_HUMAN	>sp|P08519|APOA_HUMAN Apolipoprotein(a) OS=Homo sapiens OX=9606 GN=LPA PE=1 SV=2	3679.514648	NaN	77989.16406	77290.15625	24121.64844	NaN	NaN	NaN	NaN	NaN	NaN	56647.91797	2153.276123	NaN	NaN	10735.3457	NaN	NaN	NaN	18139.94336	1623.176147	5263.024414	NaN	12409.78223	NaN	NaN	NaN	NaN	NaN	NaN	116966.6484	38930.66406	32445.80664
P08567	PLEK	Homo sapiens	Pleckstrin	P08567	PLEK_HUMAN	>sp|P08567|PLEK_HUMAN Pleckstrin OS=Homo sapiens OX=9606 GN=PLEK PE=1 SV=3	27733.90039	118844.8203	37700.82422	36711.16016	6694.484863	78872.8125	183733.6875	82207.96094	233347.7188	65428.53125	47893.89844	27423.53516	45437.27344	12904.92969	74947.39063	NaN	53812.20313	122023.3594	15596.12012	187132.3594	29332.92969	53435.43359	12990.35352	70539.90625	16893.30078	17054.60156	25360.79492	71407.85156	16656.84961	100235.5156	106278.5938	15273.20313	155482.75
P08571	CD14	Homo sapiens	Monocyte differentiation antigen CD14	P08571	CD14_HUMAN	>sp|P08571|CD14_HUMAN Monocyte differentiation antigen CD14 OS=Homo sapiens OX=9606 GN=CD14 PE=1 SV=2	59583.30469	20524.91406	111348.9453	65923.05469	149971.6406	22311.29297	47854.125	35273.73828	NaN	28012.41797	193330.4063	74799.42188	20510.09961	60747.11719	40859.13672	203568.875	9644.96582	8494.994141	55311.65625	6995.590332	22478.13281	20542.66211	66143.6875	16742.91992	87977.42188	66357.14844	56582.69531	21431.85938	62743.51563	5568.861328	NaN	92018.98438	8550.325195
P08574	CYC1	Homo sapiens	Cytochrome c1, heme protein, mitochondrial	P08574	CY1_HUMAN	>sp|P08574|CY1_HUMAN Cytochrome c1, heme protein, mitochondrial OS=Homo sapiens OX=9606 GN=CYC1 PE=1 SV=3	3339.607178	36332.69531	7915.838867	NaN	NaN	39915.24609	29486.70703	NaN	30374.54102	12399.66211	NaN	9167.121094	NaN	NaN	NaN	NaN	21423.55664	29763.59961	NaN	NaN	NaN	NaN	3803.410645	NaN	NaN	3645.939941	6969.498535	3915.731689	7036.959961	7768.055664	12389.73047	NaN	23667.125
P08575	PTPRC	Homo sapiens	Receptor-type tyrosine-protein phosphatase C	P08575	PTPRC_HUMAN	>sp|P08575|PTPRC_HUMAN Receptor-type tyrosine-protein phosphatase C OS=Homo sapiens OX=9606 GN=PTPRC PE=1 SV=3	65400.79297	140050.75	130834.9922	94797.50781	81226.22656	167578.6875	197505.9063	131301.6406	229250.7656	108653.8203	113200.125	60676.04297	90310.85938	60710.21094	78508.49219	97553.14063	116889.3828	144996.0781	67959.50781	170409.3594	88356.92188	102583.3203	87406.66406	85455.33594	73780.29688	84967.83594	104536.5313	94409.14844	78367.46094	93290.91406	104676.4844	105151.9219	161995.5313
P08582	MELTF	Homo sapiens	Melanotransferrin	P08582	TRFM_HUMAN	>sp|P08582|TRFM_HUMAN Melanotransferrin OS=Homo sapiens OX=9606 GN=MELTF PE=1 SV=2	14316.00293	NaN	18953.47266	40147.25391	6713.106934	NaN	NaN	NaN	NaN	NaN	54652.53516	9784.429688	NaN	10322.16406	9010.476563	35133.63672	NaN	NaN	NaN	NaN	NaN	269202.7813	6778.820313	NaN	16751.51367	17947.37695	8453.351563	6052.427246	9731.078125	NaN	NaN	10944.13184	NaN
P08603	CFH	Homo sapiens	Complement factor H	P08603	CFAH_HUMAN	>sp|P08603|CFAH_HUMAN Complement factor H OS=Homo sapiens OX=9606 GN=CFH PE=1 SV=4	298396.6875	116926.7266	199647.4688	413482.5	477816.4375	76960.02344	166623.9688	112453.4141	191950.625	86082.26563	123549.6797	204718.1875	131703.0781	498851.0313	107863.3438	412385.7188	175502.2813	188646.2188	166844.3281	127645.4844	361725.25	191336.0938	309031.0938	69367.53125	320016.0625	304054.0625	313234.9375	64370.45703	213579.8438	145578.0625	136949.375	297151.5313	93819.4375
P08621	SNRNP70	Homo sapiens	U1 small nuclear ribonucleoprotein 70 kDa	P08621	RU17_HUMAN	>sp|P08621|RU17_HUMAN U1 small nuclear ribonucleoprotein 70 kDa OS=Homo sapiens OX=9606 GN=SNRNP70 PE=1 SV=2	20.81626892	NaN	13.14888954	6.632301331	NaN	5.043454647	6.564353943	2.877595425	NaN	2684.369873	NaN	2779.283203	295.9577026	2576.405273	5082.900391	NaN	172.6899567	1990.036255	5984.599121	443.1112061	840.421814	NaN	892.1332397	NaN	1847.166382	NaN	NaN	NaN	1952.723511	1164.243042	1052.444458	2017.241333	NaN
P08631	HCK	Homo sapiens	Tyrosine-protein kinase HCK	P08631	HCK_HUMAN	>sp|P08631|HCK_HUMAN Tyrosine-protein kinase HCK OS=Homo sapiens OX=9606 GN=HCK PE=1 SV=5	45055.92969	131142.75	56308.35547	46079.38281	49462.37891	126255.875	123336.6563	75492.96875	111026.8203	84804.36719	179773	40973.00781	28566.39844	57280.97266	19750.17188	67614.30469	62175.55078	116692.1172	18554.14844	37369.21484	38622.50781	69097.73438	23216.16797	25518.34375	35358.40625	17952.55273	45483.92969	52414.60156	42410.56641	48255.0625	67690.26563	49859.15625	75530.26563
P08637	FCGR3A	Homo sapiens	Low affinity immunoglobulin gamma Fc region receptor III-A	P08637	FCG3A_HUMAN	>sp|P08637|FCG3A_HUMAN Low affinity immunoglobulin gamma Fc region receptor III-A OS=Homo sapiens OX=9606 GN=FCGR3A PE=1 SV=2	22242.30469	249138.7813	154524.9063	217975.6563	103678.0391	181330.6406	358270.8125	235271.6563	124355.3672	29204.25	94172.65625	65793.48438	154198.375	66363.22656	273940.1875	44646.43359	234928.5469	347614.25	52522.59766	125865.4922	40520.21094	56441.05469	34472.16797	50110.46484	105998.5	67302.92188	69131.63281	80353.74219	42951.48438	111106.3828	126696.1563	108788.3281	93800.03125
P08670	VIM	Homo sapiens	Vimentin	P08670	VIME_HUMAN	>sp|P08670|VIME_HUMAN Vimentin OS=Homo sapiens OX=9606 GN=VIM PE=1 SV=4	463639.1563	347159.2188	271922	706132.4375	513496.4375	383799.25	215626.4688	324015.5	174785.0313	310844.8438	296794.8125	582792.5	488488.1563	268491.9688	459082.1563	269920.6875	383806	308954.2188	720772.4375	196545.5469	549931.8125	486967.25	732829.5625	416285.0625	1107539.375	320942.4688	259598.8438	433758.7188	476067.5	297755.75	235387.4375	412527.8125	288609.5625
P08697	SERPINF2	Homo sapiens	Alpha-2-antiplasmin	P08697	A2AP_HUMAN	>sp|P08697|A2AP_HUMAN Alpha-2-antiplasmin OS=Homo sapiens OX=9606 GN=SERPINF2 PE=1 SV=3	30025.13477	NaN	28963.11523	40417.37891	96416.90625	NaN	NaN	34142.91797	NaN	NaN	21611.48438	19249.10938	14566.41992	119674.8125	NaN	44618.51172	8646.673828	13820.67969	27345.4707	NaN	63112.78516	11628.03613	23435.61133	10020.73535	34587.83203	40751.60156	21446.22656	15109.58496	20827.31445	16072.46875	23565.07031	32007.0332	20995.625
P08727	KRT19	Homo sapiens	Keratin, type I cytoskeletal 19	P08727	K1C19_HUMAN	>sp|P08727|K1C19_HUMAN Keratin, type I cytoskeletal 19 OS=Homo sapiens OX=9606 GN=KRT19 PE=1 SV=4	397700.8438	34114.92188	262522.2813	135503.2813	141019.9844	52244.60547	247816.4063	99471.39844	71764.70313	122776.7578	70324.88281	539222.9375	113366.9453	341318.6875	41964.38281	162060.7344	324635.0625	121776.9922	2592755	120140.7344	117822.6016	105653.9688	143909.2656	40375.22656	439643.375	72151.61719	170076.6563	51878.62109	318281.75	21625.25391	10770.0625	171431.0938	77043.94531
P08729	KRT7	Homo sapiens	Keratin, type II cytoskeletal 7	P08729	K2C7_HUMAN	>sp|P08729|K2C7_HUMAN Keratin, type II cytoskeletal 7 OS=Homo sapiens OX=9606 GN=KRT7 PE=1 SV=5	24044.15625	NaN	34456.14063	9202.152344	18170.93359	116042.0859	96715.82031	3048.01001	174145.7813	NaN	19671.12695	26515.09961	8484.529297	44659.73828	88113.39844	NaN	15215.51172	NaN	139820.0469	133756.8438	3997.975342	5566.518555	7733.485352	1.272318244	42920.1875	400.8072815	5640.205078	3584.026611	18440.35938	482.5806885	635.9447632	13874.5127	NaN
P08754	GNAI3	Homo sapiens	Guanine nucleotide-binding protein G(i) subunit alpha-3	P08754	GNAI3_HUMAN	>sp|P08754|GNAI3_HUMAN Guanine nucleotide-binding protein G(i) subunit alpha-3 OS=Homo sapiens OX=9606 GN=GNAI3 PE=1 SV=3	42515.97266	36811.08203	69685.77344	48146.21875	67998.15625	41362.04297	49028.125	22563.0293	21551.60938	37400.125	61328.94531	27438.23828	36284.35938	49223.72656	13340.71777	50961.72266	58414.96484	41809.47656	50237.01563	8825.727539	42785.75	61434.03516	36832.09375	30354.14453	33290.52344	36619.96094	56042.89844	55676.59375	28537.70313	19564.67383	37244.21484	56529.10547	57624.22656
P08758	ANXA5	Homo sapiens	Annexin A5	P08758	ANXA5_HUMAN	>sp|P08758|ANXA5_HUMAN Annexin A5 OS=Homo sapiens OX=9606 GN=ANXA5 PE=1 SV=2	254166.6563	206912.7656	440209.875	472190.125	303120.5	260139.3906	320314.5625	333178.3125	263758.1875	189386.4844	262365.5625	184927.6875	154284.9375	222089.0469	166156.8281	313798.875	324347.0313	234854.5313	328086.3125	791034.5625	293704.3125	481551.8125	527073	283716.625	398725.8125	354031.4375	347833.5313	115261.3594	300891.4375	198821.3594	82590.30469	271600.8125	265814.5
P08779	KRT16	Homo sapiens	Keratin, type I cytoskeletal 16	P08779	K1C16_HUMAN	>sp|P08779|K1C16_HUMAN Keratin, type I cytoskeletal 16 OS=Homo sapiens OX=9606 GN=KRT16 PE=1 SV=4	138647.625	52717.77344	487055.8438	122897.6328	339493.875	206113.7344	802695.625	185376.2969	67140.74219	105298.6328	383103.4688	864011.5625	31549.69531	498974.5313	37154.9375	1338999.375	143607.0156	340664.2813	827387.375	139119.9375	8815.404297	7116.377441	17212.92578	15072.12402	10776.39063	14340.91016	9231.430664	9934.105469	14188.5127	214061.2188	NaN	35248.79297	471.8117371
P08865	RPSA	Homo sapiens	Small ribosomal subunit protein uS2	P08865	RSSA_HUMAN	>sp|P08865|RSSA_HUMAN Small ribosomal subunit protein uS2 OS=Homo sapiens OX=9606 GN=RPSA PE=1 SV=4	35493.09766	12792.62695	27624.51563	20071.82813	51846.99609	13507.51855	6317.591309	NaN	NaN	7789.818359	22196.78906	34155.78906	14523.2002	26968.81836	15626.72852	44510.16016	14084.92773	NaN	82523.125	NaN	32385.97852	17242.08594	30691.96484	NaN	25356.79297	17094.90234	15866.24707	16852.23828	22335.99219	6435.676758	6745.994629	24531.83398	NaN
P08962	CD63	Homo sapiens	CD63 antigen	P08962	CD63_HUMAN	>sp|P08962|CD63_HUMAN CD63 antigen OS=Homo sapiens OX=9606 GN=CD63 PE=1 SV=2	2976.797119	NaN	9568.799805	24254.93555	8723.692383	24910.49414	32379.24414	35382.65234	19906.57617	23158.83594	NaN	NaN	14283.20898	13946.18457	5590.805176	4969.939453	7931.395996	12543.6123	9125.605469	40642.95313	26152.625	36294.91016	27251.56641	28977.74414	8946.751953	21618.23438	8572.237305	18044.26563	10937.65723	19039.22461	14464.24707	36792.19141	43560.20703
P09012	SNRPA	Homo sapiens	U1 small nuclear ribonucleoprotein A	P09012	SNRPA_HUMAN	>sp|P09012|SNRPA_HUMAN U1 small nuclear ribonucleoprotein A OS=Homo sapiens OX=9606 GN=SNRPA PE=1 SV=3	13218.94922	NaN	11455.25684	20665.29688	NaN	13319.95605	NaN	1672.469238	NaN	NaN	NaN	15081.82129	13275.91406	7123.562012	16004.52344	NaN	6490.61377	NaN	12613.10645	NaN	NaN	11977.25195	4297.630859	6143.558594	NaN	6195.285645	NaN	16561.39258	13148.82129	9931.845703	1992.448242	NaN	NaN
P09210	GSTA2	Homo sapiens	Glutathione S-transferase A2	P09210	GSTA2_HUMAN	>sp|P09210|GSTA2_HUMAN Glutathione S-transferase A2 OS=Homo sapiens OX=9606 GN=GSTA2 PE=1 SV=4	119901.2734	NaN	41536.64063	NaN	136589.0781	NaN	NaN	6375.712891	45738.94531	13737.38379	NaN	57602.60938	52236.19922	104706.6406	21270.81836	146996.6875	64082.84375	NaN	444304.5	16306.96582	36739.51563	68327.85156	118108.2969	19589.90039	63173.03906	36123.73828	56738.40625	3280.180176	46644.38281	23237.26172	NaN	30231.53125	31582.40234
P09211	GSTP1	Homo sapiens	Glutathione S-transferase P	P09211	GSTP1_HUMAN	>sp|P09211|GSTP1_HUMAN Glutathione S-transferase P OS=Homo sapiens OX=9606 GN=GSTP1 PE=1 SV=2	755262.4375	851748.375	578363.5625	773208.25	546460.6875	931061.4375	209467.6875	554060.3125	401489.1875	500525.5313	545108.5625	727166.4375	782895.125	466611.2813	894040.1875	819939.375	988570.75	523107.5625	1099059.5	504407	509053.7188	765619.0625	1206858.25	500407.875	847223.8125	606504	791201.25	855981.4375	823800.875	981727.25	765566.3125	790650.9375	941835.6875
P09228	CST2	Homo sapiens	Cystatin-SA	P09228	CYTT_HUMAN	>sp|P09228|CYTT_HUMAN Cystatin-SA OS=Homo sapiens OX=9606 GN=CST2 PE=1 SV=1	658672.25	913378	2785418.25	74203.23438	930494.625	340520.0625	4908080.5	299122.75	NaN	175486.4531	6501434.5	3164670.5	448085.8438	1107050.375	686986.875	669366.6875	187422.8594	285219.625	958714.3125	6099.111328	447426.1875	680091.4375	3727665.5	575158.8125	4922827	3879823.5	1206445	764051.125	1656447.25	144690.4219	73793.77344	3143090.25	487071.7188
P09237	MMP7	Homo sapiens	Matrilysin	P09237	MMP7_HUMAN	>sp|P09237|MMP7_HUMAN Matrilysin OS=Homo sapiens OX=9606 GN=MMP7 PE=1 SV=1	100890.3047	NaN	15940.49414	52330.38672	44342.25781	2962.858887	62149.04297	NaN	62203.3125	58720.78906	23113.68359	NaN	NaN	30843.88086	21641.29883	61548.51563	6342.57959	NaN	NaN	33180.89063	24569.98438	40365.80078	53633.70313	NaN	37714.77344	26458.86914	33623.86328	NaN	30073.12109	9099.253906	NaN	113616.375	NaN
P09238	MMP10	Homo sapiens	Stromelysin-2	P09238	MMP10_HUMAN	>sp|P09238|MMP10_HUMAN Stromelysin-2 OS=Homo sapiens OX=9606 GN=MMP10 PE=1 SV=1	12722.30469	NaN	9860.076172	10414.65723	36756.87891	NaN	9823.241211	NaN	NaN	NaN	NaN	5808.214355	13965.10938	3963.798584	10717.99609	24782.18555	4479.191406	NaN	NaN	NaN	NaN	NaN	4610.618652	NaN	NaN	6490.305176	7800.126953	3747.334717	3022.465088	NaN	NaN	11213.67383	NaN
P09341	CXCL1	Homo sapiens	Growth-regulated alpha protein	P09341	GROA_HUMAN	>sp|P09341|GROA_HUMAN Growth-regulated alpha protein OS=Homo sapiens OX=9606 GN=CXCL1 PE=1 SV=1	52504.39453	NaN	16238.69629	9242.536133	267998	NaN	NaN	NaN	NaN	19534.02344	2255.437012	9185.148438	7349.297363	90867.46875	5973.185059	160346.4375	NaN	NaN	19029.2793	NaN	9651.836914	3387.691406	83740.92969	NaN	81293.05469	32953.66016	73039.54688	NaN	42141.33594	NaN	NaN	90530.64063	NaN
P09382	LGALS1	Homo sapiens	Galectin-1	P09382	LEG1_HUMAN	>sp|P09382|LEG1_HUMAN Galectin-1 OS=Homo sapiens OX=9606 GN=LGALS1 PE=1 SV=2	62092.73438	34442.13672	48377.08594	107640.1953	101066.6016	27706.21289	32772.90234	23826.58984	66982.58594	30137.65625	47902.88281	38765.86719	29250.47461	47567.84766	56065.14063	79440.75	26665.10547	17511.70117	93026.17969	64613.65234	34122.83594	46437.44531	159275.1875	20749.5332	116137.2422	55455.76953	37399.60547	31129.51758	41076.98438	16031.30762	18003.60742	48167.98438	31813.42383
P09417	QDPR	Homo sapiens	Dihydropteridine reductase	P09417	DHPR_HUMAN	>sp|P09417|DHPR_HUMAN Dihydropteridine reductase OS=Homo sapiens OX=9606 GN=QDPR PE=1 SV=2	20418.38867	96287.92969	19038.71875	39355.70313	14710.75098	60034.42969	52880.30859	69388.53906	86085.28125	32134.31445	16403.80469	32308.06055	31692.78906	18841.37109	69299.47656	NaN	59664.63281	49516.24609	34431.83594	3005.66748	81859.25781	65927.02344	31840.00391	8358.874023	20745.33398	10930.24219	21041.5	49465.67578	14783.0166	44670.83984	66922.46094	13464.53711	75086.44531
P09429	HMGB1	Homo sapiens	High mobility group protein B1	P09429	HMGB1_HUMAN	>sp|P09429|HMGB1_HUMAN High mobility group protein B1 OS=Homo sapiens OX=9606 GN=HMGB1 PE=1 SV=3	190246.5313	199843.25	70708.99219	87972.50781	47579.69531	104697.1563	77924.60938	117368.5469	78966.11719	71556.44531	58179.36328	50166.83594	30130.82422	15391.50195	70164.36719	30438.7832	52749.10156	73456.23438	52009.60547	51139.28125	34652.46875	32305.22266	22973.92969	30571.92773	34359.47656	18677.39453	11935.90625	69213.48438	22512.77734	48367.91406	85945.05469	47608.01953	44640.86328
P09467	FBP1	Homo sapiens	Fructose-1,6-bisphosphatase 1	P09467	F16P1_HUMAN	>sp|P09467|F16P1_HUMAN Fructose-1,6-bisphosphatase 1 OS=Homo sapiens OX=9606 GN=FBP1 PE=1 SV=5	79502.80469	58173.60547	44183.96875	193856.5	179731.6719	50289.47656	76390.24219	51189.97266	90748.26563	49663.19922	27990.04297	52961.53125	35318.34766	38903.21484	123754.0547	42451.16016	64906.50391	25770.32813	85428.34375	125490.1484	30772.6543	96369.11719	457601.6875	29325.55664	193625.0469	219353.0938	54408.56641	49286.00391	38655.48438	46592.85547	74453.76563	38193.44531	45621.28125
P09488	GSTM1	Homo sapiens	Glutathione S-transferase Mu 1	P09488	GSTM1_HUMAN	>sp|P09488|GSTM1_HUMAN Glutathione S-transferase Mu 1 OS=Homo sapiens OX=9606 GN=GSTM1 PE=1 SV=3	NaN	62106.08984	NaN	10776.1748	NaN	NaN	36588.98047	23821.42383	31623.38477	NaN	NaN	20053.00977	47654.87891	1313.946533	59630.38672	NaN	51895.75	38167.38672	18123.99023	NaN	29899.79297	17094.22266	19567.84375	38886.08984	NaN	NaN	6824.046875	70016.14844	23305.11719	NaN	NaN	NaN	54249.17188
P09496	CLTA	Homo sapiens	Clathrin light chain A	P09496	CLCA_HUMAN	>sp|P09496|CLCA_HUMAN Clathrin light chain A OS=Homo sapiens OX=9606 GN=CLTA PE=1 SV=1	169699.8906	48409.32813	42235.65234	28839.94531	20335.73242	57964.59766	NaN	NaN	NaN	8801.491211	22274.82227	22113.0293	26423.01172	18745.68555	16115.05762	NaN	15273.7334	6671.495605	63389.11719	NaN	24400.70117	31980.36523	21828.0625	15434.83008	27219.91406	12292.24121	16123.43652	34977.62109	14607.0127	NaN	6654.214844	12364.82422	NaN
P09525	ANXA4	Homo sapiens	Annexin A4	P09525	ANXA4_HUMAN	>sp|P09525|ANXA4_HUMAN Annexin A4 OS=Homo sapiens OX=9606 GN=ANXA4 PE=1 SV=4	90128.875	95662.35156	142428.9688	137148.7188	93189.5625	86583.86719	154322.7344	129654.7891	134724.3281	155547.6094	149909.5625	65252.98047	88265.60938	87083.42969	31213.61914	158941.4531	99353.26563	119764.9531	159937.3594	231163	120405.6094	205689.3125	122312.5938	183854.1719	92764.98438	170061.75	164217.8594	74697.64844	82826.97656	74167.61719	75405.98438	98528.82031	174592.8438
P09543	CNP	Homo sapiens	2',3'-cyclic-nucleotide 3'-phosphodiesterase	P09543	CN37_HUMAN	>sp|P09543|CN37_HUMAN 2',3'-cyclic-nucleotide 3'-phosphodiesterase OS=Homo sapiens OX=9606 GN=CNP PE=1 SV=2	19880.55664	21671.92383	14052.35156	18982.12305	29488.51758	9624.479492	35653.36328	17839.7207	43845.09375	10614.08691	NaN	9303.307617	11518.74023	8835.597656	3885.755371	25961.93359	10915.7627	13384.64258	17722.86719	22881.74609	11062.64746	22805.30664	18209.82617	11972.50977	15098.85352	8983.628906	32827.36328	9959.197266	12806.08301	15293.09473	8906.324219	17352.07813	21221.60742
P09622	DLD	Homo sapiens	Dihydrolipoyl dehydrogenase, mitochondrial	P09622	DLDH_HUMAN	>sp|P09622|DLDH_HUMAN Dihydrolipoyl dehydrogenase, mitochondrial OS=Homo sapiens OX=9606 GN=DLD PE=1 SV=2	20368.7832	48029.42188	22415.17188	9826.246094	12117.08398	26499.21289	12611.04297	15338.69238	58948.05859	29560.30859	15250.54492	22581.25195	11733.93945	13767.11328	10182.27051	NaN	16094.1582	28045.04883	16325.8623	29737.17969	17520.55664	3522.0979	22049.70117	NaN	NaN	26059.22852	11187.72559	5891.756836	NaN	10793.2832	12774.14941	7616.623535	22210.13867
P09651	HNRNPA1	Homo sapiens	Heterogeneous nuclear ribonucleoprotein A1	P09651	ROA1_HUMAN	>sp|P09651|ROA1_HUMAN Heterogeneous nuclear ribonucleoprotein A1 OS=Homo sapiens OX=9606 GN=HNRNPA1 PE=1 SV=5	82970.44531	166227.7031	50774.67969	68006.28906	25027.98438	89307.21875	70982.02344	69722.16406	182931.75	42144.74609	33423.78125	59242.39453	25615.42383	32996.90234	47152.50781	54574.30469	61893.64063	87630.3125	139734.4063	90240.53906	62601.41016	54540.87109	32249.50586	50310.96484	65431.55859	20721.98633	28287.40234	42420.94141	30254.48633	57482.24219	59564.13281	35530.59375	89129.99219
P09668	CTSH	Homo sapiens	Pro-cathepsin H	P09668	CATH_HUMAN	>sp|P09668|CATH_HUMAN Pro-cathepsin H OS=Homo sapiens OX=9606 GN=CTSH PE=1 SV=4	53710.91797	107927.375	58557.09375	51418.85547	138037.7969	51053.19531	89522.17188	95904.53906	106091.4766	69709	24451.13281	60363.51563	42108.07813	37450.78125	99486.25781	162267.125	63418.91016	70482.05469	106178.7969	155159.6406	40041.13672	104214.7109	196030.1094	44594.47656	229091.5938	152846.7031	75581.32031	29027.5957	76454.40625	45317.58594	50214.38672	26583.89844	58453.17578
P09669	COX6C	Homo sapiens	Cytochrome c oxidase subunit 6C	P09669	COX6C_HUMAN	>sp|P09669|COX6C_HUMAN Cytochrome c oxidase subunit 6C OS=Homo sapiens OX=9606 GN=COX6C PE=1 SV=2	6856.027832	41164.19531	13590.82129	1847.932617	7413.067383	32223.30859	39774.23828	12013.08398	26609.66797	18532.58398	17435.52539	14120.47754	17513.67773	7560.798828	NaN	NaN	29962.72461	58290.28516	NaN	NaN	19096.25195	NaN	NaN	16978.9707	4114.430176	11977.4668	NaN	8881.857422	15025.91797	10268.11426	27043.95898	NaN	43616.44141
P09758	TACSTD2	Homo sapiens	Tumor-associated calcium signal transducer 2	P09758	TACD2_HUMAN	>sp|P09758|TACD2_HUMAN Tumor-associated calcium signal transducer 2 OS=Homo sapiens OX=9606 GN=TACSTD2 PE=1 SV=3	39169.19141	77977.26563	47344.53125	26637.9668	39824.00391	25476.81836	53667.84375	29974.79492	170822.25	NaN	67662.10938	39579.00391	18202.02344	47747.71094	25195.21875	49403.28516	35177.57422	12731.08008	155132.2344	20754.48828	9793.824219	23738.32031	28375.24023	NaN	97026.65625	24396.32813	85438.61719	NaN	32008.65625	8406.448242	12457.44238	61946.63672	29115.59961
P09769	FGR	Homo sapiens	Tyrosine-protein kinase Fgr	P09769	FGR_HUMAN	>sp|P09769|FGR_HUMAN Tyrosine-protein kinase Fgr OS=Homo sapiens OX=9606 GN=FGR PE=1 SV=2	23358.93164	98594.45313	41590.66016	20327.37891	18100.66797	90051.32813	74764.86719	46380.36328	70409.00781	70107.69531	48387.10156	29305.2832	41021.19531	27580.9668	15333.62988	49918.03906	53255.19531	66749.91406	27550.74805	60073.21484	47860.125	55891.67188	17382.28711	33915.71875	22283.69141	33241.58203	31967.1582	45164	27502.31445	54378.57031	53959.89063	34975.69531	64349.76172
P09871	C1S	Homo sapiens	Complement C1s subcomponent	P09871	C1S_HUMAN	>sp|P09871|C1S_HUMAN Complement C1s subcomponent OS=Homo sapiens OX=9606 GN=C1S PE=1 SV=1	14899.80566	11362.76758	15810.08984	26403.5293	40710.61328	6023.536621	NaN	9747.069336	NaN	4663.210449	20605.09766	17507.47852	10019.81738	59084.13281	14017.94629	41457.19141	9703.382813	23282.79688	3689.640625	8725.425781	34523.98828	6541.702637	20366.39648	3857.009277	11734.22559	22961.41211	17695.88672	7019.302734	9621.341797	8607.286133	11206.15918	19651.14258	7030.231934
P09917	ALOX5	Homo sapiens	Polyunsaturated fatty acid 5-lipoxygenase	P09917	LOX5_HUMAN	>sp|P09917|LOX5_HUMAN Polyunsaturated fatty acid 5-lipoxygenase OS=Homo sapiens OX=9606 GN=ALOX5 PE=1 SV=2	8867.722656	71654.48438	13336.28906	8351.341797	7329.29248	50773.9375	33627.31641	23949.80078	34200.96094	17541.73633	15003.70703	23077.03516	16463.66406	8377.628906	4030.187012	7408.993652	29632.48828	47877.54688	11006.5459	38059.60938	22111.20313	16284.56348	4890.251953	15721.61914	5255.210938	9167.621094	5023.63623	14401.51465	11374.34473	17359.56055	28662.17578	5675.125	45641.12891
P09958	FURIN	Homo sapiens	Furin	P09958	FURIN_HUMAN	>sp|P09958|FURIN_HUMAN Furin OS=Homo sapiens OX=9606 GN=FURIN PE=1 SV=2	10389.31836	19475.97266	57502.88281	NaN	14385.95801	45015.30469	46947.01953	9372.37207	NaN	NaN	82448.10938	116021.0859	NaN	11361.63965	15987.41699	26731.11523	NaN	NaN	14174.46875	NaN	4227.595215	6032.015625	10137.41895	9134.397461	38829.32813	17012.16797	6792.493164	10436.40332	4021.753662	4914.153809	5140.25	14243.86133	18665.34766
P09960	LTA4H	Homo sapiens	Leukotriene A-4 hydrolase	P09960	LKHA4_HUMAN	>sp|P09960|LKHA4_HUMAN Leukotriene A-4 hydrolase OS=Homo sapiens OX=9606 GN=LTA4H PE=1 SV=2	464772.125	1741510.375	383554.2188	394605.125	213369.8281	503393.4063	162164.6563	658905.375	1384167.375	872828.4375	465633.1563	690455.1875	689138.875	256734.2813	763123.625	224591.3125	1124058.375	1619854.375	448650.0313	911231.6875	706081.5625	330941.9688	466994.5313	748017.0625	444509.125	245904.8438	323731.0938	412779	405201.9688	942509.4375	1430091.625	352841.5938	1192756.75
P09972	ALDOC	Homo sapiens	Fructose-bisphosphate aldolase C	P09972	ALDOC_HUMAN	>sp|P09972|ALDOC_HUMAN Fructose-bisphosphate aldolase C OS=Homo sapiens OX=9606 GN=ALDOC PE=1 SV=2	80256.32813	335632.875	91271.375	130230.4609	34434.24219	261328.2813	114177.3125	204648.375	178201.9219	94790.54688	104018.6719	118753.0313	181395.2813	43368.75781	248692.4375	56133.09375	217583.6563	221241.1875	117697.0313	174994.9219	108858.3359	86751.09375	57369.26953	120363.1172	85193.45313	32691.375	32774.1875	254483.2344	64617.57422	268005.7813	174907.6875	72569.61719	222205.375
P0C0L4	C4A	Homo sapiens	Complement C4-A	P0C0L4	CO4A_HUMAN	>sp|P0C0L4|CO4A_HUMAN Complement C4-A OS=Homo sapiens OX=9606 GN=C4A PE=1 SV=2	347739	618474.8125	532986.0625	858591.375	444862.0938	165887.0625	1779647.875	487387.5	971237.1875	1085718.375	169409.2344	352957.3125	350101.0313	697485.75	295810.1875	509944	391595.0625	732881.0625	186076.3438	1188996.125	602486.5	335662.1563	861666.375	297307.0625	811769.75	1089088.25	545760.9375	252091.5	273128.2813	722241.3125	413067.1875	620734.3125	373383.9688
P0C0L5	C4B	Homo sapiens	Complement C4-B	P0C0L5	CO4B_HUMAN	>sp|P0C0L5|CO4B_HUMAN Complement C4-B OS=Homo sapiens OX=9606 GN=C4B PE=1 SV=2	74090.9375	35046.70313	57809.96094	116179.4844	73431.21875	14304.71582	84453.14844	28568.68359	NaN	9130.341797	400778.2813	36894.55469	34324.67188	70287.86719	26101.09961	53552.78125	23236.35156	28272.08203	21322.29492	18574.66016	34214.61719	35026.19531	77917.375	21164.58789	39086.62891	52701.28125	32791.83984	20060.19336	27835.40625	25436.28906	23307.00391	41420.28125	6988.995605
P0C0S5;Q71UI9	H2AZ1;H2AZ2	Homo sapiens	Histone H2A.Z;Histone H2A.V	P0C0S5;Q71UI9	H2AZ_HUMAN;H2AV_HUMAN	>sp|P0C0S5|H2AZ_HUMAN Histone H2A.Z OS=Homo sapiens OX=9606 GN=H2AZ1 PE=1 SV=2;>sp|Q71UI9|H2AV_HUMAN Histone H2A.V OS=Homo sapiens OX=9606 GN=H2AZ2 PE=1 SV=3	145643.7188	52282.39453	76641.63281	43298.00781	98301.67969	19680.81445	7536.96582	16181.86426	17329.19922	27037.63867	64047.29297	228733.1719	36227.79688	167947	92420.26563	30397.53125	12213.66406	120783.7734	249371.5781	99664.89063	170569.4219	37078.32031	54086.50391	66260.24219	182542.4063	232419.8594	62789.33594	34298.35547	189991.5	NaN	43319.49219	36478.82813	14413.88086
P0C672	TSPAN19	Homo sapiens	Tetraspanin-19	P0C672	TSN19_HUMAN	>sp|P0C672|TSN19_HUMAN Tetraspanin-19 OS=Homo sapiens OX=9606 GN=TSPAN19 PE=3 SV=1	57168.83203	3200.986328	5945.631348	95950.40625	79502.45313	3493.863037	NaN	4884.978027	NaN	5211.904297	NaN	13996.1748	8497.580078	5836.504883	6693.51416	6226.219727	9278.384766	5016.421387	5021.185059	1757.827759	NaN	5707.910156	18375.375	3738.817139	10193.00488	4354.31543	20839.60156	4335.005859	2956.55127	1500.016602	12886.61523	7616.918945	4329.390625
P0CG47;P0CG48;P62979;P62987	UBB;UBC;RPS27A;UBA52	Homo sapiens	Polyubiquitin-B;Polyubiquitin-C;Ubiquitin-ribosomal protein eS31 fusion protein;Ubiquitin-ribosomal protein eL40 fusion protein	P0CG47;P0CG48;P62979;P62987	UBB_HUMAN;UBC_HUMAN;RS27A_HUMAN;RL40_HUMAN	>sp|P0CG47|UBB_HUMAN Polyubiquitin-B OS=Homo sapiens OX=9606 GN=UBB PE=1 SV=1;>sp|P0CG48|UBC_HUMAN Polyubiquitin-C OS=Homo sapiens OX=9606 GN=UBC PE=1 SV=3;>sp|P62979|RS27A_HUMAN Ubiquitin-ribosomal protein eS31 fusion protein OS=Homo sapiens OX=9606 GN=RPS27A PE=1 SV=2;>sp|P62987|RL40_HUMAN Ubiquitin-ribosomal protein eL40 fusion protein OS=Homo sapiens OX=9606 GN=UBA52 PE=1 SV=2	190398.7813	638164.625	225889.2031	244041.625	238178.4844	448085.2188	565352.125	455424.5	1031115.75	368875.8438	316612.9063	262586.9063	251979.375	212634.2969	398773.9063	603567.75	275983.4063	621223.375	191204.2656	928865.3125	239147.25	417179.9688	244573.6406	250857.75	233954.7344	211958.6563	252269.9063	219970.4375	170272.5781	351398.7813	400409.9375	180713.2656	768957.25
P0DJI8	SAA1	Homo sapiens	Serum amyloid A-1 protein	P0DJI8	SAA1_HUMAN	>sp|P0DJI8|SAA1_HUMAN Serum amyloid A-1 protein OS=Homo sapiens OX=9606 GN=SAA1 PE=1 SV=2	214510.9688	15970.91895	20628.31836	18758.64453	80378.44531	22843.24609	NaN	14692.34473	59040.75	31556.41602	110704.2344	25597.83594	15076.02539	25679.94336	9149.179688	45971.59375	NaN	22461.95313	5527.535645	19141.31445	39846.47266	5031.067383	12711.82227	NaN	57789.69141	15084.30273	14713.40625	6454.370605	13287.4082	9507.222656	10938.72168	26605.91797	16132.52832
P0DJI9	SAA2	Homo sapiens	Serum amyloid A-2 protein	P0DJI9	SAA2_HUMAN	>sp|P0DJI9|SAA2_HUMAN Serum amyloid A-2 protein OS=Homo sapiens OX=9606 GN=SAA2 PE=1 SV=1	38701.16797	NaN	NaN	NaN	27240.25	NaN	NaN	NaN	NaN	NaN	54253.36719	NaN	NaN	NaN	NaN	NaN	NaN	NaN	NaN	NaN	NaN	NaN	NaN	NaN	14053.5332	15088.76367	NaN	NaN	4740.726563	NaN	NaN	14429.08789	NaN
P0DMV8;P0DMV9	HSPA1A;HSPA1B	Homo sapiens	Heat shock 70 kDa protein 1A;Heat shock 70 kDa protein 1B	P0DMV8;P0DMV9	HS71A_HUMAN;HS71B_HUMAN	>sp|P0DMV8|HS71A_HUMAN Heat shock 70 kDa protein 1A OS=Homo sapiens OX=9606 GN=HSPA1A PE=1 SV=1;>sp|P0DMV9|HS71B_HUMAN Heat shock 70 kDa protein 1B OS=Homo sapiens OX=9606 GN=HSPA1B PE=1 SV=1	711838.75	1409412	708726.0625	848813	491973.5	1582971	621899.1875	1050790.125	664236.0625	691966.6875	846956.625	928077	898965.75	466646	1773537	571366.625	1094765.75	1519814.625	783730.4375	860970.3125	692408.875	779587.75	579295.75	707390.6875	639113.6875	410842.2188	524525	1321450.875	590115.8125	1080696.375	1266918.875	599587.0625	1101621.125
P0DOY2	IGLC2	Homo sapiens	Immunoglobulin lambda constant 2	P0DOY2	IGLC2_HUMAN	>sp|P0DOY2|IGLC2_HUMAN Immunoglobulin lambda constant 2 OS=Homo sapiens OX=9606 GN=IGLC2 PE=1 SV=1	32360290	22291090	20964356	14435991	21218450	10906864	21751362	17224014	30929610	25390402	37282768	16679038	25506792	21301992	8885324	18271036	13848767	18710196	11553361	14648841	12036805	17482318	17526842	14752225	15775798	20732502	19664098	12857300	17226490	13295844	14322642	17895200	25891476
P0DP01	IGHV1-8	Homo sapiens	Immunoglobulin heavy variable 1-8	P0DP01	HV108_HUMAN	>sp|P0DP01|HV108_HUMAN Immunoglobulin heavy variable 1-8 OS=Homo sapiens OX=9606 GN=IGHV1-8 PE=1 SV=1	126703.9922	31313.99805	59796.37891	36737.34766	77120.625	113084.6406	122950.5391	11147.59082	79786.91406	NaN	124869.1563	37826.22266	NaN	79429.10156	NaN	NaN	90179.25781	29758.45313	NaN	NaN	11671.80176	NaN	NaN	15408.23242	NaN	90459.47656	122098.2969	25666.40625	55373.93359	NaN	41741.90234	8717.288086	187237.9063
P0DP04	IGHV3-43D	Homo sapiens	Immunoglobulin heavy variable 3-43D	P0DP04	HV43D_HUMAN	>sp|P0DP04|HV43D_HUMAN Immunoglobulin heavy variable 3-43D OS=Homo sapiens OX=9606 GN=IGHV3-43D PE=3 SV=1	458921.0625	140179.6563	247215.25	116773.7969	237204.9688	78344.67969	205232.5313	142219.0625	188920.4688	153318.875	375368.125	142406.0938	87936.04688	221050.875	61205.78125	101891.6172	108423.6875	103998.3438	67465.71094	157307.5469	109156.1875	155742.75	163443.2344	195073.1563	115994.2344	244230.0625	508672.2188	179124.4688	191225.875	146820.3906	81090.89844	281977.9688	99497.47656
P0DP23;P0DP24;P0DP25	CALM1;CALM2;CALM3	Homo sapiens	Calmodulin-1;Calmodulin-2;Calmodulin-3	P0DP23;P0DP24;P0DP25	CALM1_HUMAN;CALM2_HUMAN;CALM3_HUMAN	>sp|P0DP23|CALM1_HUMAN Calmodulin-1 OS=Homo sapiens OX=9606 GN=CALM1 PE=1 SV=1;>sp|P0DP24|CALM2_HUMAN Calmodulin-2 OS=Homo sapiens OX=9606 GN=CALM2 PE=1 SV=1;>sp|P0DP25|CALM3_HUMAN Calmodulin-3 OS=Homo sapiens OX=9606 GN=CALM3 PE=1 SV=1	1406087.75	1706755	716034.125	1204937.25	923505.1875	945810.8125	889080.375	894229.4375	1712681	1318958.5	541206.4375	1268078.375	1176111.375	836627.4375	1258254.75	1364082.25	1434510.125	1496800.375	1005477.813	1748386	554540.6875	804859.875	827002.8125	700239.875	785606	690204.4375	725431.6875	948687.0625	849001.1875	1015142.813	894239.75	917401.3125	1288909.125
P0DP57	SLURP2	Homo sapiens	Secreted Ly-6/uPAR domain-containing protein 2	P0DP57	SLUR2_HUMAN	>sp|P0DP57|SLUR2_HUMAN Secreted Ly-6/uPAR domain-containing protein 2 OS=Homo sapiens OX=9606 GN=SLURP2 PE=1 SV=1	20230.4375	NaN	27101.72852	4590.756348	12454.89746	8305.652344	21575.79492	NaN	NaN	NaN	36784.875	63384.47656	NaN	12877.8291	17843.17383	77016.33594	17514.72656	NaN	NaN	NaN	NaN	NaN	16035.25781	NaN	19504.92773	12425.11523	17527.79297	NaN	40350.30469	NaN	NaN	56142.97266	20688.57227
P0DPH7;P0DPH8	TUBA3C;TUBA3D	Homo sapiens	Tubulin alpha-3C chain;Tubulin alpha-3D chain	P0DPH7;P0DPH8	TBA3C_HUMAN;TBA3D_HUMAN	>sp|P0DPH7|TBA3C_HUMAN Tubulin alpha-3C chain OS=Homo sapiens OX=9606 GN=TUBA3C PE=1 SV=1;>sp|P0DPH8|TBA3D_HUMAN Tubulin alpha-3D chain OS=Homo sapiens OX=9606 GN=TUBA3D PE=1 SV=1	390719.4375	56347.61719	215544.6094	68632.73438	1023775.25	71011.91406	NaN	78536.57031	NaN	161180.875	129355.4219	186578.4063	100075.6953	516518.5625	NaN	675835.8125	116719.7266	70605.09375	617145.3125	60428.95313	65032.44531	166244.7031	702972.6875	108158.25	203120.8125	263441.9688	388720.8125	78650.9375	373050.1563	129903.9063	98783.57031	368951.6875	7195.225098
P0DTE7;P0DTE8;P0DUB6	AMY1B;AMY1C;AMY1A	Homo sapiens	Alpha-amylase 1B;Alpha-amylase 1C;Alpha-amylase 1A	P0DTE7;P0DTE8;P0DUB6	AMY1B_HUMAN;AMY1C_HUMAN;AMY1A_HUMAN	>sp|P0DTE7|AMY1B_HUMAN Alpha-amylase 1B OS=Homo sapiens OX=9606 GN=AMY1B PE=1 SV=1;>sp|P0DTE8|AMY1C_HUMAN Alpha-amylase 1C OS=Homo sapiens OX=9606 GN=AMY1C PE=1 SV=1;>sp|P0DUB6|AMY1A_HUMAN Alpha-amylase 1A OS=Homo sapiens OX=9606 GN=AMY1A PE=1 SV=1	36828144	15640197	67362728	537631.375	11048536	20715530	88750448	6096848.5	5879216	16880642	150221056	106525480	1758174.75	36027468	59403116	94700200	11476691	1030569.75	81742288	1600855.125	10908186	13663042	32792152	42262080	140661824	29405376	33332910	36474808	102920056	2297614.5	625124.75	23116240	2330127.75
P10145	CXCL8	Homo sapiens	Interleukin-8	P10145	IL8_HUMAN	>sp|P10145|IL8_HUMAN Interleukin-8 OS=Homo sapiens OX=9606 GN=CXCL8 PE=1 SV=1	57438.64063	92247.09375	61029.69531	23477.01563	3057.701904	43753.86328	122779.9766	71317.04688	89105.73438	34061.25781	25710.56445	30286.125	22049.45508	19399.35742	26688.68945	NaN	36085.68359	77498.52344	NaN	42634.44531	29238.38672	43535.83594	11840.28125	54461.05078	NaN	28134.21289	35955.16016	34146.46094	10905.16699	NaN	26289.93164	20706.94336	117720.5234
P10153	RNASE2	Homo sapiens	Non-secretory ribonuclease	P10153	RNAS2_HUMAN	>sp|P10153|RNAS2_HUMAN Non-secretory ribonuclease OS=Homo sapiens OX=9606 GN=RNASE2 PE=1 SV=2	86333.50781	314562.875	211064.7344	665504.1875	49179.80859	412882.375	576158.5625	452826.75	541813.5	574345.5625	140290.375	53332.41797	121665.3828	93447.21094	261990.1406	64111.69531	662063.0625	302319.7188	110964.0703	398441.4063	194699.2188	607305.0625	34876.92578	125824.5781	35719.30078	109782.0547	108655.8516	180452.0156	153107.8594	341394.125	270926.2813	42365.97266	382274.3125
P10155	RO60	Homo sapiens	RNA-binding protein RO60	P10155	RO60_HUMAN	>sp|P10155|RO60_HUMAN RNA-binding protein RO60 OS=Homo sapiens OX=9606 GN=RO60 PE=1 SV=2	7034.944336	31613.71875	4071.194092	16059.07813	5719.038574	21818.55273	NaN	17179.88867	32238.63086	7505.310059	NaN	5747.658691	15596.55078	6768.097168	17925.88477	NaN	14759.78906	20168.14453	21005.11914	13891.10645	10171.52344	10181.06543	9974.007813	12669.48438	8036.12207	6901.351563	8165.246582	15131.65039	19180.75586	21464.03906	33316.97266	NaN	27455.56445
P10163	PRB4	Homo sapiens	Basic salivary proline-rich protein 4	P10163	PRB4_HUMAN	>sp|P10163|PRB4_HUMAN Basic salivary proline-rich protein 4 OS=Homo sapiens OX=9606 GN=PRB4 PE=1 SV=4	506856.8438	991338.5	881447.125	237817.7344	622980.4375	451482	717759.25	333631.9688	1131232.75	106264.6484	1294183.625	555924.25	68514.08594	309967.4375	405249.5313	868171.5625	81685.78906	57831.32031	1268772.875	162660.7656	326996.9375	106854	132976.9219	353601.75	882613.9375	406973.7188	559281.3125	558603.625	142428.8438	140198.0313	83339.28125	186380.3594	42736.35156
P10253	GAA	Homo sapiens	Lysosomal alpha-glucosidase	P10253	LYAG_HUMAN	>sp|P10253|LYAG_HUMAN Lysosomal alpha-glucosidase OS=Homo sapiens OX=9606 GN=GAA PE=1 SV=4	15571.98828	19835.14648	25077.38672	27782.27734	41253.28906	12650.60059	18801.29297	41771.1875	25328.32617	11654.0957	17539.82227	2009.276978	4573.529297	3398.512207	21663.54883	9203.6875	14412.06738	22562.11523	6927.216797	18173.88086	4784.644531	8016.099609	37988.67578	3225.433594	20901.73828	7007.618652	11981.16016	6861.838867	7511.273438	3694.934326	13725.53516	4215.43457	41496.21094
P10321	HLA-C	Homo sapiens	HLA class I histocompatibility antigen, C alpha chain	P10321	HLAC_HUMAN	>sp|P10321|HLAC_HUMAN HLA class I histocompatibility antigen, C alpha chain OS=Homo sapiens OX=9606 GN=HLA-C PE=1 SV=3	37922.03906	81212.64844	83845.02344	42012.38672	70644.36719	96240.67969	129116.5469	30796.20313	90748.54688	58614.73828	26443.66406	37803.69922	35222.5	29795.96094	40161.91016	92474.85156	23931.33594	78783.22656	50683.16797	45292.32813	109858.7109	42172.94922	56329.85938	29929.2168	95472.8125	62660.51563	111420.5625	40901.94922	29564.76758	25905.07422	22828.36719	64189.46484	34231.04688
P10412	H1-4	Homo sapiens	Histone H1.4	P10412	H14_HUMAN	>sp|P10412|H14_HUMAN Histone H1.4 OS=Homo sapiens OX=9606 GN=H1-4 PE=1 SV=2	1360979.5	4528298.5	576129.5625	1774242.125	927489.5	3832364.25	1197826.625	3196177.25	354383.7188	2370290	1241619.875	1266783.375	807234	945252.8125	3320868.5	669064.625	1017831.063	4456339	3075904.5	1975954.75	2209033	1913757.375	983206.0625	2228438.25	1794326.5	378990.7813	629092.5625	1220924.125	1040741.5	755572.375	2636877.5	908191.0625	1472554.25
P10586	PTPRF	Homo sapiens	Receptor-type tyrosine-protein phosphatase F	P10586	PTPRF_HUMAN	>sp|P10586|PTPRF_HUMAN Receptor-type tyrosine-protein phosphatase F OS=Homo sapiens OX=9606 GN=PTPRF PE=1 SV=2	5778.333984	NaN	22240.30664	19973.28711	7990.543457	NaN	NaN	NaN	NaN	NaN	30156.73633	24704.29297	NaN	15496.82422	NaN	NaN	NaN	NaN	11913.84668	NaN	NaN	NaN	NaN	NaN	11589.09961	6850.70459	NaN	NaN	9846.420898	3690.918213	NaN	6342.742188	NaN
P10599	TXN	Homo sapiens	Thioredoxin	P10599	THIO_HUMAN	>sp|P10599|THIO_HUMAN Thioredoxin OS=Homo sapiens OX=9606 GN=TXN PE=1 SV=3	454979.9063	482340.625	651850.875	336650.3125	386244.75	482023.8125	189860	376072.6563	222540.3281	262896.5625	1328532.875	1117341.75	679509.9375	461084.0938	478468.8125	875547.6875	420375.2813	320659.9688	870911.3125	249099.6563	316596.0625	356873.6875	851934.0625	324437.6875	471126.625	506125.75	560878.5	498012.875	533540.875	323026.6563	352623.7188	448721.5313	387865.1875
P10606	COX5B	Homo sapiens	Cytochrome c oxidase subunit 5B, mitochondrial	P10606	COX5B_HUMAN	>sp|P10606|COX5B_HUMAN Cytochrome c oxidase subunit 5B, mitochondrial OS=Homo sapiens OX=9606 GN=COX5B PE=1 SV=2	NaN	40488.64453	8298.353516	2427.978516	NaN	54805.81641	26652.56445	12397.62207	13238.55859	24035.88477	29552.3418	10905.87305	23037.16211	2407.469482	NaN	17061.81055	43557.82422	79718.25781	25734.44531	30365.86719	26758.54688	18424.84961	18666.83203	30869.08594	18680.49219	12489.59473	10408.85742	20287.88477	14009.98926	21113.80859	28631.36133	12073.92871	60975.39844
P10619	CTSA	Homo sapiens	Lysosomal protective protein	P10619	PPGB_HUMAN	>sp|P10619|PPGB_HUMAN Lysosomal protective protein OS=Homo sapiens OX=9606 GN=CTSA PE=1 SV=2	12275.34863	14578.5957	17975.30078	13017.94434	14659.05762	16752.1875	NaN	4292.76416	NaN	NaN	18174.4375	13984.3916	7350.189453	10446.86523	9333.639648	8738.994141	2953.071533	11311.67773	9700.993164	NaN	3034.999023	3129.51001	7413.241699	NaN	8551.376953	6840.243652	8119.825684	8182.479004	5153.955566	2811.51709	6871.768066	17033.13672	NaN
P10620	MGST1	Homo sapiens	Microsomal glutathione S-transferase 1	P10620	MGST1_HUMAN	>sp|P10620|MGST1_HUMAN Microsomal glutathione S-transferase 1 OS=Homo sapiens OX=9606 GN=MGST1 PE=1 SV=1	NaN	36522.39844	NaN	NaN	NaN	NaN	NaN	NaN	NaN	NaN	NaN	NaN	NaN	NaN	NaN	NaN	NaN	88373.77344	10231.43555	30983.4707	6322.598145	NaN	1889.868042	NaN	NaN	5196.966309	NaN	NaN	NaN	7784.424316	17280.58984	4871.741699	8788.923828
P10643	C7	Homo sapiens	Complement component C7	P10643	CO7_HUMAN	>sp|P10643|CO7_HUMAN Complement component C7 OS=Homo sapiens OX=9606 GN=C7 PE=1 SV=2	9948.647461	10836.14453	10802.68848	28989.84766	32378.66406	2461.527588	5111.227051	4578.837402	NaN	8247.737305	4938.166016	10061.29492	8533.060547	14123.46191	17196.16016	8738.598633	6143.103027	29477.08203	2592.494873	20486.17578	4563.709961	3549.149902	9266.15332	NaN	11880.25	7985.150879	6309.26416	963.8616943	2598.499512	6940.184082	12521.13086	9113.591797	36463.97656
P10644	PRKAR1A	Homo sapiens	cAMP-dependent protein kinase type I-alpha regulatory subunit	P10644	KAP0_HUMAN	>sp|P10644|KAP0_HUMAN cAMP-dependent protein kinase type I-alpha regulatory subunit OS=Homo sapiens OX=9606 GN=PRKAR1A PE=1 SV=1	21467.24414	73576.66406	33479.64453	32797.30469	7707.920898	50032.19141	34026.95703	49121.54297	57647.05078	39918.15625	26727.1543	20922.35547	30411.9082	18378.125	43906.50781	229120.2813	37981.30078	57189.83594	18899.13867	43661.03906	22926.71484	23325.26563	10230.7793	20655.73828	10369.125	15786.03418	9682.493164	35764.28125	11645.24902	48417.16016	37077.41406	13772.04102	37564.01953
P10696	ALPG	Homo sapiens	Alkaline phosphatase, germ cell type	P10696	PPBN_HUMAN	>sp|P10696|PPBN_HUMAN Alkaline phosphatase, germ cell type OS=Homo sapiens OX=9606 GN=ALPG PE=1 SV=4	42691.87109	36320.30078	92540.6875	43363.21875	105565.8281	25817.53711	50860.69141	26923.85742	61640.43359	107729.8516	45738.20313	22957.6875	15669.11133	29841.79297	26552.08594	140901.0156	25137.97656	22797.48633	66699.0625	45816.05078	37761.78906	39795.44141	33606.04688	25494.56055	45199.23828	36432.96094	42200.15625	13556.11816	21076.87305	21026.16992	11320.39063	53554.10156	617836.1875
P10768	ESD	Homo sapiens	S-formylglutathione hydrolase	P10768	ESTD_HUMAN	>sp|P10768|ESTD_HUMAN S-formylglutathione hydrolase OS=Homo sapiens OX=9606 GN=ESD PE=1 SV=2	11238.63086	43934.79297	26248.39648	43045.23438	11032.86914	48995.51563	NaN	NaN	NaN	8048.685059	NaN	NaN	38091.60938	7407.797363	21049.4668	NaN	32580.81836	NaN	5446.972168	7319.820801	25.41128349	5169.728027	13779.04297	NaN	NaN	15447.59668	95148.70313	33116.32031	8347.178711	17329.96289	14778.58887	11167.88086	27630.15625
P10809	HSPD1	Homo sapiens	60 kDa heat shock protein, mitochondrial	P10809	CH60_HUMAN	>sp|P10809|CH60_HUMAN 60 kDa heat shock protein, mitochondrial OS=Homo sapiens OX=9606 GN=HSPD1 PE=1 SV=2	22261.71484	41790.01563	26944.875	8600.442383	17613.0957	39150.00391	16012.00098	10679.3623	22651.5918	22260.68359	45446.79297	27320.66016	13654.80859	29425.30469	4755.342285	23340.16797	9814.580078	15356.83301	39746.44531	12636.8418	33842.44531	10662.18066	27790.85742	37241.06641	14042.87988	41344.65234	30357.25586	8939.28418	27436.28906	6420.302734	21947.49219	16554.74805	39163.44141
P10909	CLU	Homo sapiens	Clusterin	P10909	CLUS_HUMAN	>sp|P10909|CLUS_HUMAN Clusterin OS=Homo sapiens OX=9606 GN=CLU PE=1 SV=1	2151171.75	68844.14844	445128.75	698518.875	2510480.5	101855.875	72841.52344	65716.875	NaN	175729	884037.0625	758371.4375	283046.25	1082236.75	149729.6875	4685111	69951.46094	NaN	546084.1875	25375.21094	172905.2031	261224.6719	1065289.125	147020.4063	890674.6875	700457.5	995162.6875	98326.70313	727694.4375	80953	3343.669922	1926587.25	29987.9707
P11021	HSPA5	Homo sapiens	Endoplasmic reticulum chaperone BiP	P11021	BIP_HUMAN	>sp|P11021|BIP_HUMAN Endoplasmic reticulum chaperone BiP OS=Homo sapiens OX=9606 GN=HSPA5 PE=1 SV=2	98731.52344	271745.5	102944.3203	74094.76563	86279.10938	252443.3281	113621.2422	178149.1563	133896.8281	114042.6953	183072.6094	204450.4219	98781.17969	89563.35156	68769.53906	125180.2031	100077.375	199615.3438	122259.0938	208570.1563	101955.375	82434.90625	128145.7031	143473.7188	86805.38281	102862.5	78033.71094	140922.7969	85204.04688	107390.1406	222306.875	75866.84375	161290.25
P11142	HSPA8	Homo sapiens	Heat shock cognate 71 kDa protein	P11142	HSP7C_HUMAN	>sp|P11142|HSP7C_HUMAN Heat shock cognate 71 kDa protein OS=Homo sapiens OX=9606 GN=HSPA8 PE=1 SV=1	345409.8438	440228.375	286888.3125	339663.1875	235416.5	474966.9688	179564.1875	360047.5938	191485.9219	238506.9688	339120.125	379862.1875	328924.5313	260256.0156	581249.25	333111.7813	392583.6875	572620	530985.0625	341809.4063	299718.375	326142.25	320354.8125	283619.7188	354790.4688	218330.8125	244111.6563	543836.6875	282288.0938	422030.9688	380508.125	218036.4844	443288.75
P11169	SLC2A3	Homo sapiens	Solute carrier family 2, facilitated glucose transporter member 3	P11169	GTR3_HUMAN	>sp|P11169|GTR3_HUMAN Solute carrier family 2, facilitated glucose transporter member 3 OS=Homo sapiens OX=9606 GN=SLC2A3 PE=1 SV=1	27894.82617	88936.39063	63860.46875	47576.50781	30340.28125	98527.75781	111063.0625	88787.3125	107239.6719	54354.27344	73199.67188	30267.95117	33021.07422	27284.82031	19495.96484	36355.12109	49778.45703	157673.3125	19057.49609	102233.5469	51177.73828	90165.99219	36323.21094	86387.47656	29965.85352	56766.08203	82172.67969	47998.91406	28272.79297	52669.49219	38271.78906	55915.875	126983.3203
P11177	PDHB	Homo sapiens	Pyruvate dehydrogenase E1 component subunit beta, mitochondrial	P11177	ODPB_HUMAN	>sp|P11177|ODPB_HUMAN Pyruvate dehydrogenase E1 component subunit beta, mitochondrial OS=Homo sapiens OX=9606 GN=PDHB PE=1 SV=3	3699.375	64172.50781	6061.341309	NaN	NaN	27814.00586	21272.49609	9254.942383	NaN	13126.82813	NaN	8532.09668	9854.211914	NaN	NaN	NaN	12227.42578	16256.56836	NaN	NaN	NaN	NaN	NaN	NaN	177945.1563	NaN	NaN	9974.407227	NaN	NaN	9144.674805	NaN	NaN
P11215	ITGAM	Homo sapiens	Integrin alpha-M	P11215	ITAM_HUMAN	>sp|P11215|ITAM_HUMAN Integrin alpha-M OS=Homo sapiens OX=9606 GN=ITGAM PE=1 SV=2	192227.25	510217.9063	369220.7813	253211.0313	186793.2031	336614.75	811383.0625	411168.375	884996.0625	385755.8438	409433.0313	268583.4375	274737.3125	220090.3594	217989.0156	238483.7344	440668.5	716313.125	205136.5938	549161.75	322308.9375	365217.9688	243715.8438	384206.625	202298.5	396091.1875	285120.625	356888.375	292296.375	430631.5313	362458.3438	248273.2813	458522.625
P11216	PYGB	Homo sapiens	Glycogen phosphorylase, brain form	P11216	PYGB_HUMAN	>sp|P11216|PYGB_HUMAN Glycogen phosphorylase, brain form OS=Homo sapiens OX=9606 GN=PYGB PE=1 SV=5	29070.70508	11633.33789	25745.69727	25667.29492	23023.86914	18351.83203	NaN	NaN	NaN	NaN	NaN	48006.01953	19036.42969	36652.24609	19278.05664	NaN	6490.854004	NaN	23038.50195	NaN	9619.46582	8385.418945	21575.20313	14498.13477	9285.498047	13598.66016	9062.042969	14630.62402	11894.13965	NaN	NaN	10389.15723	NaN
P11226	MBL2	Homo sapiens	Mannose-binding protein C	P11226	MBL2_HUMAN	>sp|P11226|MBL2_HUMAN Mannose-binding protein C OS=Homo sapiens OX=9606 GN=MBL2 PE=1 SV=2	4395.290527	NaN	2593.202393	12065.65137	5993.694824	NaN	11360.6748	NaN	NaN	NaN	NaN	NaN	NaN	NaN	NaN	NaN	NaN	11016.37207	NaN	NaN	NaN	NaN	NaN	NaN	NaN	NaN	NaN	NaN	NaN	3833.496582	1306.428345	39070.89844	13385.66797
P11233	RALA	Homo sapiens	Ras-related protein Ral-A	P11233	RALA_HUMAN	>sp|P11233|RALA_HUMAN Ras-related protein Ral-A OS=Homo sapiens OX=9606 GN=RALA PE=1 SV=1	35132.07813	23871.16016	19928.02344	30695.14063	17124.88477	24008.47266	34035.94922	29034.04102	35497.69922	22885.12305	26502.72266	24398.52148	19029.80078	15852.49707	30029.2207	66268.40625	20324.4082	25430.4043	19914.04102	24985.85742	41891.61719	67812.125	49093.92969	34881.84375	46445.88281	27679.07617	58646.10156	31255.7168	32546.83398	54831.23438	29630.84961	39080.47266	46556.02734
P11234	RALB	Homo sapiens	Ras-related protein Ral-B	P11234	RALB_HUMAN	>sp|P11234|RALB_HUMAN Ras-related protein Ral-B OS=Homo sapiens OX=9606 GN=RALB PE=1 SV=1	27087.6875	38876.99609	47700.23828	65038.55859	50378.70703	39435.98047	93942.75781	53158.14844	NaN	24840.43359	6721.781738	22363.20313	15914.87012	15075.73438	16677.44922	29763.58008	26381.54688	34392.375	25211.2832	30689.03516	21980.71289	39030.57422	14975.12109	25711.44336	25982.82227	13377.92383	26684.74805	34469.92969	15373.50977	29896.80859	34671.25781	18709.39258	30728.49023
P11279	LAMP1	Homo sapiens	Lysosome-associated membrane glycoprotein 1	P11279	LAMP1_HUMAN	>sp|P11279|LAMP1_HUMAN Lysosome-associated membrane glycoprotein 1 OS=Homo sapiens OX=9606 GN=LAMP1 PE=1 SV=3	47658.83594	226722.1094	76418.64844	56781.92969	69353.86719	150772.0938	286683.5313	200689.8125	338084.875	197522.0156	107513.2031	68381.51563	80234.14844	77530.22656	59747.4375	74824.85156	88526.92969	136733.25	48882.01172	214266.8906	66035.16406	68094.82031	70040.71875	97144.74219	42994.80469	103207.8672	50957.00391	79859.00781	34022.03516	81381.84375	78008.98438	47517.6875	125993.6953
P11310	ACADM	Homo sapiens	Medium-chain specific acyl-CoA dehydrogenase, mitochondrial	P11310	ACADM_HUMAN	>sp|P11310|ACADM_HUMAN Medium-chain specific acyl-CoA dehydrogenase, mitochondrial OS=Homo sapiens OX=9606 GN=ACADM PE=1 SV=1	5612.76709	39488.69141	7229.890137	1917.618164	NaN	31793.48047	21248.77734	12542.93457	33650.87109	21257.46094	14949.50586	9918.21875	7304.221191	NaN	NaN	NaN	NaN	18888.09766	10660.75293	28346.08984	16953.78711	NaN	9072.314453	22998.70703	NaN	8313.273438	NaN	7961.158203	12718.06641	15090.08398	17134.55273	NaN	33058.51172
P11413	G6PD	Homo sapiens	Glucose-6-phosphate 1-dehydrogenase	P11413	G6PD_HUMAN	>sp|P11413|G6PD_HUMAN Glucose-6-phosphate 1-dehydrogenase OS=Homo sapiens OX=9606 GN=G6PD PE=1 SV=4	277655.75	338378.5313	309173.0625	458894.9688	144510.3594	460082.0313	233466.1094	251938	276216.1875	304425.8125	410050.25	379012.9688	425996.0938	208787.9531	454212.7813	179490.3906	453564.8438	301755.9063	334393.9375	267781.5938	325846	329044.9688	211999.9375	362188.8438	280966.3438	188718.1094	214950.25	485302.125	310535.0625	336890.3125	236991.0313	270392.7188	405148.1875
P11441	UBL4A	Homo sapiens	Ubiquitin-like protein 4A	P11441	UBL4A_HUMAN	>sp|P11441|UBL4A_HUMAN Ubiquitin-like protein 4A OS=Homo sapiens OX=9606 GN=UBL4A PE=1 SV=1	NaN	NaN	NaN	NaN	NaN	NaN	NaN	NaN	NaN	2617.562256	NaN	NaN	20113.00586	NaN	23828.85547	NaN	NaN	14520.15723	NaN	NaN	NaN	NaN	NaN	NaN	NaN	NaN	NaN	10308.34961	NaN	NaN	8510.008789	NaN	155358.4688
P11586	MTHFD1	Homo sapiens	C-1-tetrahydrofolate synthase, cytoplasmic	P11586	C1TC_HUMAN	>sp|P11586|C1TC_HUMAN C-1-tetrahydrofolate synthase, cytoplasmic OS=Homo sapiens OX=9606 GN=MTHFD1 PE=1 SV=4	28743.85352	31525.16211	18309.23047	30592.85742	22248.56445	32896.49219	57953.66016	28067.60352	63169.84375	27324.94922	27806.37891	27986.4082	13830.85059	16263.37305	48429.39453	NaN	13611.29102	35595.40625	46580.46094	29161.3457	23895.24023	25555.10156	28238.08984	37450.98047	14638.1875	13908.58398	22906.14844	15004.66797	24451.00391	15251.15332	29298.9082	30618.27734	19436.48438
P11678	EPX	Homo sapiens	Eosinophil peroxidase	P11678	PERE_HUMAN	>sp|P11678|PERE_HUMAN Eosinophil peroxidase OS=Homo sapiens OX=9606 GN=EPX PE=1 SV=2	21207.44531	129596.4141	189416.25	1015201.875	30911.86133	66734.3125	1754641.5	219447.7344	1273592.625	336335.0313	20165.39453	177467.2344	63078.23828	32861.86719	35442.63672	18472.48047	451495.4688	36710.92578	67473.89063	165654.7656	234249.3125	514366.4688	47348.19141	32516.74414	84347.32813	240883.2344	198523.1094	112170.625	291677.75	448960.0938	51010.81641	559033.5625	309688.2188
P11684	SCGB1A1	Homo sapiens	Uteroglobin	P11684	UTER_HUMAN	>sp|P11684|UTER_HUMAN Uteroglobin OS=Homo sapiens OX=9606 GN=SCGB1A1 PE=1 SV=1	23095216	1769864.125	2651524	9213053	27610106	320788.1563	734797.625	412095.3438	804728.5	784792.375	164584.5469	6066341.5	8548265	14450982	4627615	53491044	3984409.25	683325.1875	33993656	1630699.5	441463.7813	6722705.5	92300272	1163028.375	95903336	21276448	30225090	1570112.75	29936354	2751359.75	976793.375	58412708	687659.375
P11717	IGF2R	Homo sapiens	Cation-independent mannose-6-phosphate receptor	P11717	MPRI_HUMAN	>sp|P11717|MPRI_HUMAN Cation-independent mannose-6-phosphate receptor OS=Homo sapiens OX=9606 GN=IGF2R PE=1 SV=3	9556.582031	17811.49414	14304.40039	17434.76758	12399.44629	14124.0918	16179.5957	15802.18652	29261.00391	NaN	20179.86523	6074.952637	5002.255859	8144.38623	10868.66406	14109.56836	962.7840576	NaN	2936.759033	12564.64063	6509.920898	9002.010742	10234.40332	15215.70801	10806.96484	5083.526367	10697.67383	3702.19043	9781.610352	6791.728027	6138.397461	5567.933594	9228.311523
P11766	ADH5	Homo sapiens	Alcohol dehydrogenase class-3	P11766	ADHX_HUMAN	>sp|P11766|ADHX_HUMAN Alcohol dehydrogenase class-3 OS=Homo sapiens OX=9606 GN=ADH5 PE=1 SV=4	14169.91406	47658.90625	6860.124023	3341.322021	16567.61523	9687.240234	NaN	NaN	15659.19336	33947.82813	4931.26709	15505.05078	8731.898438	15914.90039	55130.24609	13259.84375	41138.21094	31505.16016	35713.73047	51091.60938	16042.09863	7335.806641	30196.10547	38801.07813	23976.38867	14973.46777	2432.551758	6524.029785	25962.27148	18393.02344	51050.9375	18500.29883	19036.18945
P11940	PABPC1	Homo sapiens	Polyadenylate-binding protein 1	P11940	PABP1_HUMAN	>sp|P11940|PABP1_HUMAN Polyadenylate-binding protein 1 OS=Homo sapiens OX=9606 GN=PABPC1 PE=1 SV=2	26390.99609	10691.33203	15157.71777	14700.97949	12134.11816	11087.06055	4693.969238	9673.90918	8713.015625	NaN	20086.64648	16852.50195	9774.246094	24064.47656	8410.329102	15164.10547	NaN	11147.91406	45455.81641	35695.625	18353.82813	5054.835449	15325.83789	4321.807129	23107.47266	9529.59668	11945.92188	2001.164673	7983.478516	4335.592285	5823.318359	12823.69727	10366.10645
P12035	KRT3	Homo sapiens	Keratin, type II cytoskeletal 3	P12035	K2C3_HUMAN	>sp|P12035|K2C3_HUMAN Keratin, type II cytoskeletal 3 OS=Homo sapiens OX=9606 GN=KRT3 PE=1 SV=3	38944.13672	100935.4531	178730.6875	NaN	NaN	69105.54688	NaN	NaN	NaN	687567.625	66179.375	15914.69141	NaN	58726.46094	56769.08203	18939.63086	148437.8906	NaN	21967.66797	NaN	945.3533936	28452.24805	3599.554688	NaN	16018.41016	4591.76709	NaN	NaN	4018.533691	NaN	5885.561523	22894.81055	116182.2578
P12081	HARS1	Homo sapiens	Histidine--tRNA ligase, cytoplasmic	P12081	HARS1_HUMAN	>sp|P12081|HARS1_HUMAN Histidine--tRNA ligase, cytoplasmic OS=Homo sapiens OX=9606 GN=HARS1 PE=1 SV=2	16142.00684	15210.02539	12714.35547	20928.27539	11027.65918	22054.64258	9188.539063	13498.27539	NaN	8787.90625	10870.79395	23541.44141	15697.5459	18105.19922	12496.07031	22302.2168	22967.05469	16556.43555	26018.16211	15281.45215	15988.74512	11524.42969	14648.69336	8397.766602	13257.24219	10677.5	12077.31836	17715.96289	10417.92773	12210.71973	10587.68066	6107.078125	14096.74219
P12109	COL6A1	Homo sapiens	Collagen alpha-1(VI) chain	P12109	CO6A1_HUMAN	>sp|P12109|CO6A1_HUMAN Collagen alpha-1(VI) chain OS=Homo sapiens OX=9606 GN=COL6A1 PE=1 SV=3	49769.00781	NaN	63957.57031	8767.529297	37215.99609	NaN	206125.4375	NaN	NaN	14884.67773	41788.15625	34276.625	2306.783203	16233.17578	14764.64258	31025.40234	1932.933716	NaN	12893.82715	NaN	734.3946533	4453.11377	4347.692383	3132.36377	18064.31055	17062.94922	7452.478516	3990.557373	14474.63672	726.3496704	176755.1094	8943.219727	4377.680176
P12110	COL6A2	Homo sapiens	Collagen alpha-2(VI) chain	P12110	CO6A2_HUMAN	>sp|P12110|CO6A2_HUMAN Collagen alpha-2(VI) chain OS=Homo sapiens OX=9606 GN=COL6A2 PE=1 SV=4	11012.56445	NaN	16691.11914	23356.67969	10779.97461	NaN	NaN	NaN	NaN	NaN	40592.10547	19311.59375	NaN	14831.56641	14282.21191	26367.07813	NaN	NaN	9488.261719	NaN	NaN	NaN	6550.618652	NaN	7123.844727	6664.216797	NaN	2331.446289	13166.87109	NaN	NaN	8420.333984	22400.97461
P12111	COL6A3	Homo sapiens	Collagen alpha-3(VI) chain	P12111	CO6A3_HUMAN	>sp|P12111|CO6A3_HUMAN Collagen alpha-3(VI) chain OS=Homo sapiens OX=9606 GN=COL6A3 PE=1 SV=5	1264.295532	3939.803955	6225.089844	3188.929199	NaN	26572.21875	NaN	NaN	1126.444824	NaN	NaN	NaN	NaN	NaN	NaN	NaN	608.1321411	1.072640419	NaN	NaN	NaN	2445.569336	3300.468262	2.126323938	4195.45752	NaN	6032.366211	NaN	NaN	NaN	NaN	23664.83789	NaN
P12236	SLC25A6	Homo sapiens	ADP/ATP translocase 3	P12236	ADT3_HUMAN	>sp|P12236|ADT3_HUMAN ADP/ATP translocase 3 OS=Homo sapiens OX=9606 GN=SLC25A6 PE=1 SV=4	18654.0918	29423.85938	13511.47656	21994.01563	7896.141602	25806.70898	21983.12891	NaN	NaN	11575.60547	9155.754883	3384.674805	8560.827148	3778.383545	29889.2168	6391.701172	23404.46289	33749.75	7756.319336	14696.31152	15790.27539	6639.958496	3220.23291	10305.2168	NaN	4865.096191	NaN	7059.872559	6484.792969	12165.84766	16193.34668	15051.60352	30705.05859
P12259	F5	Homo sapiens	Coagulation factor V	P12259	FA5_HUMAN	>sp|P12259|FA5_HUMAN Coagulation factor V OS=Homo sapiens OX=9606 GN=F5 PE=1 SV=4	17224.67383	NaN	17910.24609	41637.34375	35196.49219	3767.962891	44415.8125	NaN	NaN	NaN	15973.44336	10677.46875	12258.78809	15969.74512	NaN	45857.60156	9552.985352	NaN	17227.80859	4857.637207	3950.88501	5162.57666	5797.107422	6067.171387	2318.74585	11258.65918	7791.110352	4445.604492	20046.47656	3714.183594	NaN	12580.72656	2986.379639
P12268	IMPDH2	Homo sapiens	Inosine-5'-monophosphate dehydrogenase 2	P12268	IMDH2_HUMAN	>sp|P12268|IMDH2_HUMAN Inosine-5'-monophosphate dehydrogenase 2 OS=Homo sapiens OX=9606 GN=IMPDH2 PE=1 SV=2	32851.10156	96119.00781	33065.65625	13163.89551	16562.83203	70463.54688	88764.51563	29905.95313	125201.9219	30250.89258	44310.64844	41007.71094	22297.59375	23869.83398	6511.419922	79345.51563	27798.79688	57098.60547	25127.49414	60505.97656	18309.21875	16599.14453	14929.0957	16878.23047	15491.9668	17029.59375	18636.09961	19210.63086	15816.3457	20889.69336	31440.33203	14132.35059	23785.06641
P12270	TPR	Homo sapiens	Nucleoprotein TPR	P12270	TPR_HUMAN	>sp|P12270|TPR_HUMAN Nucleoprotein TPR OS=Homo sapiens OX=9606 GN=TPR PE=1 SV=3	56432.74219	10267.35254	23931.92188	61445.07422	11706.4043	68766.55469	NaN	16976.99219	NaN	7270.495117	5530.133789	19575.69531	15427.87109	4219.914063	18865.1582	NaN	26002.82031	6505.928711	14451.67871	NaN	5897.592773	13727.32031	NaN	1743.170776	NaN	3619.364258	NaN	11359.26465	6786.609375	11613.33398	9461.972656	8832.106445	9299.463867
P12273	PIP	Homo sapiens	Prolactin-inducible protein	P12273	PIP_HUMAN	>sp|P12273|PIP_HUMAN Prolactin-inducible protein OS=Homo sapiens OX=9606 GN=PIP PE=1 SV=1	3457005	4410840.5	10535828	1245611.75	17248942	2554521.25	10504545	3965150.5	4010725.75	2659516.5	20526540	8112097.5	4781340	6755625.5	8549135	11066900	3311924.25	1324186	9928185	3008257.5	3697576	5319569	6705991	8987880	12054683	4862880	10924445	4404972	11929909	2969349.5	861294.875	8053367.5	2972915.75
P12277	CKB	Homo sapiens	Creatine kinase B-type	P12277	KCRB_HUMAN	>sp|P12277|KCRB_HUMAN Creatine kinase B-type OS=Homo sapiens OX=9606 GN=CKB PE=1 SV=1	24640.9668	4126.227051	8038.648438	44747.46875	100251.9766	2008.130005	NaN	NaN	NaN	19540.62695	NaN	28854.49609	25194.49805	47627.64063	4627.269531	47714.28906	27832.58594	14849.46973	169836.3281	31988.77148	NaN	10469.08496	35722.30859	8864.314453	47621.25	27196.04102	60638.84766	NaN	41054.17188	24804.36328	6138.727051	20178.8457	21492.23047
P12318	FCGR2A	Homo sapiens	Low affinity immunoglobulin gamma Fc region receptor II-a	P12318	FCG2A_HUMAN	>sp|P12318|FCG2A_HUMAN Low affinity immunoglobulin gamma Fc region receptor II-a OS=Homo sapiens OX=9606 GN=FCGR2A PE=1 SV=4	NaN	27283.6543	29149.26172	34318.35547	16482.61523	17061.29297	33323.60938	17765.70703	NaN	NaN	37012.55078	NaN	14775.55762	NaN	NaN	NaN	NaN	NaN	NaN	NaN	NaN	NaN	15041.00098	21505.43359	NaN	18533.16797	14983.78223	13231.69141	18346.02148	NaN	NaN	11545.40625	NaN
P12429	ANXA3	Homo sapiens	Annexin A3	P12429	ANXA3_HUMAN	>sp|P12429|ANXA3_HUMAN Annexin A3 OS=Homo sapiens OX=9606 GN=ANXA3 PE=1 SV=3	705372.4375	2428515.25	1223940.125	1567063	454918.5938	1578041	2132345	1849342.375	2092107.125	1452347	1381651.875	698224.875	895701.75	739067.9375	952512.3125	777157.375	1054192	2007743.375	821666.4375	3076292.75	1029420.438	1506503.875	439629.75	1272094.75	657869.375	1074416.375	925671.6875	889774.125	611723.4375	1262025.75	795063.125	603454.0625	1373830.375
P12532	CKMT1A	Homo sapiens	Creatine kinase U-type, mitochondrial	P12532	KCRU_HUMAN	>sp|P12532|KCRU_HUMAN Creatine kinase U-type, mitochondrial OS=Homo sapiens OX=9606 GN=CKMT1A PE=1 SV=1	14089.05859	6581.771973	7355.730957	NaN	416.6965637	NaN	NaN	NaN	NaN	NaN	NaN	27002.67578	NaN	NaN	NaN	NaN	NaN	NaN	37455.03516	NaN	2201.462891	NaN	15275.38281	NaN	9990.623047	10128.72559	NaN	2966.310303	18087.25391	NaN	NaN	8854.954102	1112.268066
P12724	RNASE3	Homo sapiens	Eosinophil cationic protein	P12724	ECP_HUMAN	>sp|P12724|ECP_HUMAN Eosinophil cationic protein OS=Homo sapiens OX=9606 GN=RNASE3 PE=1 SV=2	98076.89063	298540.0625	139271.2344	310807.2813	76145.52344	255479.3906	1472584.375	315835.2188	713300.1875	257624.5156	184393.7344	108320.5313	201693.5469	109987.1172	164336.25	95350.22656	388442	281588.2813	110519.1953	493150.625	459165.2188	217708.9063	44492.93359	333328.4688	145914.7031	195346.7344	131654.25	348160.0313	154689.7344	385383.4688	332794.7813	106605.1953	312609.5938
P12814	ACTN1	Homo sapiens	Alpha-actinin-1	P12814	ACTN1_HUMAN	>sp|P12814|ACTN1_HUMAN Alpha-actinin-1 OS=Homo sapiens OX=9606 GN=ACTN1 PE=1 SV=2	398781.9063	1386593.125	416261.6563	729269.75	183328.375	1152900.625	875195.75	942185.1875	1418503	763752.875	355725.2813	486342.625	744425.875	277343.875	1104295	196118.6875	958368.9375	2012678.875	501978.625	1550002.875	506283.1563	488275.9375	267113.25	722666.1875	371047.7188	306316.9063	274667.2188	1068225.875	384135.5625	962650.0625	1379622.375	295514.2813	1326385.625
P12821	ACE	Homo sapiens	Angiotensin-converting enzyme	P12821	ACE_HUMAN	>sp|P12821|ACE_HUMAN Angiotensin-converting enzyme OS=Homo sapiens OX=9606 GN=ACE PE=1 SV=1	33100.17578	10405.78027	15540.00879	13490.25586	31154.01367	11118.08496	27136.32422	18302.59961	25053.53906	16281.08984	NaN	8356.202148	14650.00586	11507.62891	8606.304688	27607.5957	9192.505859	NaN	8376.717773	22314.73242	9220.063477	15390.38672	18419.90234	9446.720703	8181.554199	12863.33691	22951.74219	7814.685547	17103.90039	8996.005859	3544.574707	24199.33203	23215.20898
P12830	CDH1	Homo sapiens	Cadherin-1	P12830	CADH1_HUMAN	>sp|P12830|CADH1_HUMAN Cadherin-1 OS=Homo sapiens OX=9606 GN=CDH1 PE=1 SV=3	71760.3125	25534.33789	71236.28906	15316.92871	93379.14844	24528.41992	47832.3125	23234.19727	142296.5313	21033.125	105331.6328	136557.6719	37019.85938	71830.01563	22842.84766	188284.9375	34216.64453	16033.79102	80114.99219	20421.06836	30585.75391	28255.33398	62850.87109	31722.99609	97449.17969	52763.23047	86182.375	22335.15039	71937.875	23313.01563	4627.962402	65613.11719	15943.7998
P12838	DEFA4	Homo sapiens	Defensin alpha 4	P12838	DEF4_HUMAN	>sp|P12838|DEF4_HUMAN Defensin alpha 4 OS=Homo sapiens OX=9606 GN=DEFA4 PE=1 SV=2	232285.125	521365.375	216074.0781	217923.0938	85742.70313	150571.2031	462583.0938	145989.2188	342454.6563	294489.3125	290246.9063	58652.83203	34170.14453	133633.375	34262.18359	189058.3906	167819.6406	137565.4063	206181.25	461106.0625	504960.8438	180337.7344	77163.76563	242885.2656	51561.17188	152400.25	139739.2813	123318.3047	197627.7344	124044.2813	63921.72266	197594.3906	154071.8125
P12955	PEPD	Homo sapiens	Xaa-Pro dipeptidase	P12955	PEPD_HUMAN	>sp|P12955|PEPD_HUMAN Xaa-Pro dipeptidase OS=Homo sapiens OX=9606 GN=PEPD PE=1 SV=3	25976.20898	75572.26563	25209.66602	35817.02734	27273.22852	52401.00391	34000.76953	56435.69141	104006.5156	56788.83984	12369.56836	33001.22656	22191.44727	12978.61523	29188.82617	21720.75977	28386.41211	48968.8125	27646.67969	73588.03125	15398.81055	20958.67773	44064.26563	30461.43555	30365.54883	22975.09766	18285.67969	28833.59375	10000.67383	41542.91016	64132.64063	4585.352539	57445.30859
P12956	XRCC6	Homo sapiens	X-ray repair cross-complementing protein 6	P12956	XRCC6_HUMAN	>sp|P12956|XRCC6_HUMAN X-ray repair cross-complementing protein 6 OS=Homo sapiens OX=9606 GN=XRCC6 PE=1 SV=2	23734.78906	93748.21094	22661.99609	35082.82422	14474.44824	52844.54688	25985.71484	35251.70313	28424.20117	32805.67969	23341.87891	27396.4668	21696.38867	13979.41797	36870.90625	11374.24902	21822.78516	77135.75	50332.57031	48227.67188	26695.0918	14578.92871	9148.498047	12621.46777	29087.80664	9057.02832	5563.976074	29672.4375	15567.625	35295.69531	19355.62891	12692.72852	52975.67188
P13010	XRCC5	Homo sapiens	X-ray repair cross-complementing protein 5	P13010	XRCC5_HUMAN	>sp|P13010|XRCC5_HUMAN X-ray repair cross-complementing protein 5 OS=Homo sapiens OX=9606 GN=XRCC5 PE=1 SV=3	13331.26074	17829.62109	13981.24707	15623.9541	8245.853516	13518.72852	19310.81055	7223.699707	14958.19727	7326.393066	3200.707031	12320.79785	11325.95117	8890.987305	14736.28418	13727.19727	12624.22168	14228.31934	26682.90039	6124.995117	12929.1875	7753.764648	6808.183105	8636.411133	11877.20898	3762.040283	4921.628906	10155.75488	11085.70801	6730.229492	3536.512939	5688.522949	5738.739258
P13073	COX4I1	Homo sapiens	Cytochrome c oxidase subunit 4 isoform 1, mitochondrial	P13073	COX41_HUMAN	>sp|P13073|COX41_HUMAN Cytochrome c oxidase subunit 4 isoform 1, mitochondrial OS=Homo sapiens OX=9606 GN=COX4I1 PE=1 SV=1	565.3544312	9352.573242	8666.15625	NaN	14763.9248	15113.05664	13759.57129	NaN	NaN	12793.51074	NaN	5901.526855	595.5020142	NaN	NaN	NaN	NaN	NaN	24847.38867	NaN	19598.01563	NaN	9975.402344	NaN	NaN	NaN	4190.616699	13915.12695	11225.04199	6558.083496	22866.13672	NaN	12009.52246
P13284	IFI30	Homo sapiens	Gamma-interferon-inducible lysosomal thiol reductase	P13284	GILT_HUMAN	>sp|P13284|GILT_HUMAN Gamma-interferon-inducible lysosomal thiol reductase OS=Homo sapiens OX=9606 GN=IFI30 PE=1 SV=3	11313.69727	NaN	NaN	11145.50488	37315.92578	NaN	NaN	NaN	NaN	NaN	NaN	NaN	NaN	43232.89844	NaN	27778.63867	NaN	NaN	NaN	NaN	17899.61719	18833.2832	47329.21094	6251.76123	43491.69531	38051.28125	29280.82031	NaN	11166.87012	NaN	4954.864746	15767.37402	NaN
P13473	LAMP2	Homo sapiens	Lysosome-associated membrane glycoprotein 2	P13473	LAMP2_HUMAN	>sp|P13473|LAMP2_HUMAN Lysosome-associated membrane glycoprotein 2 OS=Homo sapiens OX=9606 GN=LAMP2 PE=1 SV=2	33487.05859	159923.75	56587.97266	42818.98047	36468.06641	74436.67969	161155.2969	86062.39063	158315.5	109720.1953	58275.63281	22770.07617	25905.70508	24099.74023	48681.30469	NaN	33216.12891	129443.2969	16976.70898	81821.45313	52975.57031	65635.70313	20524.69727	147137.8281	49016.02734	31263.93555	35193.10547	45959.13281	12618.67871	87828.40625	92499.0625	29515.41602	110011.9688
P13489	RNH1	Homo sapiens	Ribonuclease inhibitor	P13489	RINI_HUMAN	>sp|P13489|RINI_HUMAN Ribonuclease inhibitor OS=Homo sapiens OX=9606 GN=RNH1 PE=1 SV=2	45456.90625	55454.07422	52103.24609	89927.25781	60623.5	97276.92188	33756.53906	29113.19141	24054.1582	40181.42969	51046.30859	47012.76953	83161.77344	63150.87891	42735.89063	51762.10938	49803.07422	23726.76758	42461.05469	37820.58984	35479.28125	51859.85156	76147.86719	38679.26953	58934.41406	29152.75781	65017.39063	78093.125	47653.60156	27466.76953	34080.69141	63822.69141	34137.41406
P13498	CYBA	Homo sapiens	Cytochrome b-245 light chain	P13498	CY24A_HUMAN	>sp|P13498|CY24A_HUMAN Cytochrome b-245 light chain OS=Homo sapiens OX=9606 GN=CYBA PE=1 SV=3	86110.375	93260.17969	135115.3281	46741.54297	39681.82031	143943.6875	142209.7656	53627.1875	159009.6563	32037.85938	174818.9844	89295.73438	37854.90625	56481.5	32600.38867	NaN	28516.64258	66260.25	58651.29297	215540.5469	59942.82813	128214.7031	12673.25	68858.80469	35567.37109	39957.59375	46195.46875	30747.21289	37049.96875	15133.11426	25249.10742	45628.60156	45133.98828
P13639	EEF2	Homo sapiens	Elongation factor 2	P13639	EF2_HUMAN	>sp|P13639|EF2_HUMAN Elongation factor 2 OS=Homo sapiens OX=9606 GN=EEF2 PE=1 SV=4	208514.5313	157398.0781	151988.0156	189393.5625	156404.0938	166806.6406	109497	133701.6875	169471.0938	116398.4063	127954.8516	245830.8594	152344.0313	142235.1875	178062.5	203596.9688	164127.8906	177431.1094	237442.4375	189571.3438	155140.75	139265.0313	174087.2656	114431.0156	171762.875	103953.6719	123425.9375	150017.625	141918.5781	137562.5313	159037.375	127205.4609	149482.5469
P13645	KRT10	Homo sapiens	Keratin, type I cytoskeletal 10	P13645	K1C10_HUMAN	>sp|P13645|K1C10_HUMAN Keratin, type I cytoskeletal 10 OS=Homo sapiens OX=9606 GN=KRT10 PE=1 SV=6	303136.0313	143088.6719	2098001.25	330645.3438	411528.5	364892.5313	877208.875	952369.75	185587.4219	252816.1094	1891545.5	398396	242104.1563	980372.3125	925164.25	11892721	440410.625	640442.625	2054045.625	644907.9375	67963.21875	86325.42969	8715.40332	150994.2344	193356.4375	119983.8438	121823.4375	33757.08203	42367.69531	62204.39844	27033.25	44467.48047	24664.19141
P13646	KRT13	Homo sapiens	Keratin, type I cytoskeletal 13	P13646	K1C13_HUMAN	>sp|P13646|K1C13_HUMAN Keratin, type I cytoskeletal 13 OS=Homo sapiens OX=9606 GN=KRT13 PE=1 SV=4	320713.3125	130266.0469	382337.4063	24544.27344	352421.75	346711.2188	154751.6875	273549.2188	54737.03906	33005.28516	999482.9375	2337702.75	88568.55469	51832.49219	55728.80078	313298.3438	298358.1563	132363.3438	387798.5938	229787.25	142128.2656	81060.73438	194776.9844	228650.7813	125216.1953	127269.6719	143726.7813	20600.16992	401266.4688	34246.54688	16400.84961	194453.1563	80706.5
P13647	KRT5	Homo sapiens	Keratin, type II cytoskeletal 5	P13647	K2C5_HUMAN	>sp|P13647|K2C5_HUMAN Keratin, type II cytoskeletal 5 OS=Homo sapiens OX=9606 GN=KRT5 PE=1 SV=3	101935.1328	75310.3125	429189.625	59374.83594	150788.9375	108093.8516	274517.0938	126254.9609	123497.8359	82983.51563	468838.4375	520247.4375	64908.02344	308662.6875	102842.6641	2500683	155218.8125	213852.8125	809587.6875	246729.9219	69368.14844	39704.67969	44200.66406	100467.0703	67828.625	59011.60938	55401.19922	39861.54297	86367.15625	13905.49902	2749.405029	44494.90625	15703.5166
P13667	PDIA4	Homo sapiens	Protein disulfide-isomerase A4	P13667	PDIA4_HUMAN	>sp|P13667|PDIA4_HUMAN Protein disulfide-isomerase A4 OS=Homo sapiens OX=9606 GN=PDIA4 PE=1 SV=2	26144.63867	28789.19922	22965.5625	16817.52539	20273.29492	35515.42969	15195.71484	19620.40625	NaN	19199.82422	19360.56836	22175.57422	14893.5332	21380.41406	13526.78516	25489.76172	16870.02734	26803.85742	24669.10156	25417.68164	26473.53906	23738.26367	43806.16406	33906.34375	15414.33789	15110.00293	15070.86719	24614.67773	20237.78906	20783.37695	30606.17578	18445.2207	25089.17188
P13671	C6	Homo sapiens	Complement component C6	P13671	CO6_HUMAN	>sp|P13671|CO6_HUMAN Complement component C6 OS=Homo sapiens OX=9606 GN=C6 PE=1 SV=3	62124.66797	28974.54883	54153.40625	132329.5781	165773.2344	27360.91797	42119.9375	23049.34766	54146.41406	44802.22656	17455.08008	39579.73047	31871.12109	72135.21094	40981.60156	132127.7969	63040.29297	26719.84961	51993.08984	38983.58984	30220.94531	69063.59375	153380.7656	26824.60547	112953.7969	74084.0625	71430.35938	10000.3125	68851.77344	26647.53125	29968.14844	63170.93359	21016.05469
P13686	ACP5	Homo sapiens	Tartrate-resistant acid phosphatase type 5	P13686	PPA5_HUMAN	>sp|P13686|PPA5_HUMAN Tartrate-resistant acid phosphatase type 5 OS=Homo sapiens OX=9606 GN=ACP5 PE=1 SV=3	8279.574219	NaN	NaN	12405.74512	12783.14258	NaN	NaN	NaN	NaN	NaN	NaN	NaN	NaN	NaN	13841.54883	NaN	NaN	NaN	NaN	19928.49219	NaN	NaN	26543.21484	NaN	18517.76563	11440.62988	14020.57715	NaN	10751.52246	NaN	NaN	NaN	NaN
P13688	CEACAM1	Homo sapiens	Carcinoembryonic antigen-related cell adhesion molecule 1	P13688	CEAM1_HUMAN	>sp|P13688|CEAM1_HUMAN Carcinoembryonic antigen-related cell adhesion molecule 1 OS=Homo sapiens OX=9606 GN=CEACAM1 PE=1 SV=2	22369.32031	118803.1641	36291.26563	25827.60742	16538.3125	50068.33203	101875.4453	104010.875	134244.4375	96872.83594	71198.875	27413.37109	37404.54297	33693.26953	43457.92969	39303.20313	21209.7832	83714.9375	NaN	60929.5	40740.03516	58867.23047	19135.93164	83880.74219	NaN	9580.964844	19832.98633	38729.94141	30240.76367	62060.74609	29123.93359	33325.4375	126321.7656
P13693	TPT1	Homo sapiens	Translationally-controlled tumor protein	P13693	TCTP_HUMAN	>sp|P13693|TCTP_HUMAN Translationally-controlled tumor protein OS=Homo sapiens OX=9606 GN=TPT1 PE=1 SV=1	23307.10742	41903.53906	19641.51367	21691.75586	17052.11523	40984.07813	NaN	37235.54297	NaN	6506.049316	35025.44922	54512.13672	17475.38672	9802.350586	27570.74805	21197.28711	13476.33789	47998.82813	34449.94141	16555.70508	20316.78125	14026.48926	30553.51758	7391.838379	16215.6582	11339.88965	12257.75879	28985.18359	17668.5	22156.68555	34102.72656	17731.1543	23385.30859
P13716	ALAD	Homo sapiens	Delta-aminolevulinic acid dehydratase	P13716	HEM2_HUMAN	>sp|P13716|HEM2_HUMAN Delta-aminolevulinic acid dehydratase OS=Homo sapiens OX=9606 GN=ALAD PE=1 SV=1	37082.49609	81822.78125	38989.54297	50206.28125	18648.92773	103220.375	40215.41406	75892.9375	60741.98047	54173.41797	44663.30859	45285.30859	43064.71875	19067.07813	99838.00781	22789.54688	77228.89063	102372.0859	30765.48828	66053.32031	40892.36328	45443.04688	24430.42773	60872.44922	13590.0752	27823.51563	19303.74023	85586.49219	27744.11719	92654.6875	100358.7734	16834.80664	75289.79688
P13727	PRG2	Homo sapiens	Bone marrow proteoglycan	P13727	PRG2_HUMAN	>sp|P13727|PRG2_HUMAN Bone marrow proteoglycan OS=Homo sapiens OX=9606 GN=PRG2 PE=1 SV=2	29467.31055	67748.27344	342566.0313	639353.0625	22941.36914	99441.74219	2162400	208743.9063	414028.3125	196741.9375	21223.9375	192931.4063	107332.4453	21369.875	26629.73438	28547.88477	807791.375	70618.82031	90649.64844	103133.6875	301903.875	444219.75	55610.60547	34301.64844	NaN	153316.1719	306906.3125	136878.0469	472238.625	763987.125	58217.24609	927882.875	187566.4219
P13796	LCP1	Homo sapiens	Plastin-2	P13796	PLSL_HUMAN	>sp|P13796|PLSL_HUMAN Plastin-2 OS=Homo sapiens OX=9606 GN=LCP1 PE=1 SV=6	1772855.25	8653838	2041859.5	3357613.5	970179.4375	6114199	5510177	5917410	11365827	4524090	2395461.75	2113786.75	4337153	1240308.25	7686399	907174.875	5595913.5	9444384	1691244.625	7024445	2490201.25	2561589	1709199.25	4013290.5	2152661.5	1883523.25	1448556.875	7404137.5	2003749.5	7713436.5	10750653	1556178.75	7617132
P13797	PLS3	Homo sapiens	Plastin-3	P13797	PLST_HUMAN	>sp|P13797|PLST_HUMAN Plastin-3 OS=Homo sapiens OX=9606 GN=PLS3 PE=1 SV=4	26541.70898	18266.60938	39275.35547	19409.12109	28381.82422	13715.26172	18451.32422	25369.38477	15996.71289	17193.57617	39993.34375	65446.53906	14257.62988	22357.1543	NaN	54893.07813	11068.4502	9998.665039	40191.07422	6529.258789	6766.248535	14523.14746	31999.12109	NaN	17159.5332	24758.38672	27413.67188	11321.73242	26749.28711	10098.66602	7020.679688	17320.06641	22343.95313
P13798	APEH	Homo sapiens	Acylamino-acid-releasing enzyme	P13798	ACPH_HUMAN	>sp|P13798|ACPH_HUMAN Acylamino-acid-releasing enzyme OS=Homo sapiens OX=9606 GN=APEH PE=1 SV=4	61358.11719	383440.4375	70472.97656	107716.5625	29677.95313	247460.5313	231690.9844	255602.9688	423139.6875	170048.6406	83164.22656	78561.53125	125684.8203	50511.60938	180746.9531	49230.13672	175960.9844	275934.9375	75086.19531	346784.7188	81561.00781	81913.57031	43448.19141	210991.4844	51108.23828	46935.62891	41346.99609	192997.6875	52610	231998.6563	344610.7188	38268	245578.7031
P13807	GYS1	Homo sapiens	Glycogen [starch] synthase, muscle	P13807	GYS1_HUMAN	>sp|P13807|GYS1_HUMAN Glycogen [starch] synthase, muscle OS=Homo sapiens OX=9606 GN=GYS1 PE=1 SV=2	10840.65625	49749.39063	11591.62012	5105.861816	11320.53027	31543.83594	28255.43555	15116.10547	12239.49707	13119.33105	17790.84766	17902.10352	12085.72754	13204.60547	4453.999023	NaN	21560.72656	29139.23828	12780.94531	19039.52539	11358.91699	11325.74121	5851.858887	10587.02148	5475.362305	7241.716309	7348.916992	9383.455078	10824.87207	14474.53027	18929.20703	15308.4248	17875.61914
P13861	PRKAR2A	Homo sapiens	cAMP-dependent protein kinase type II-alpha regulatory subunit	P13861	KAP2_HUMAN	>sp|P13861|KAP2_HUMAN cAMP-dependent protein kinase type II-alpha regulatory subunit OS=Homo sapiens OX=9606 GN=PRKAR2A PE=1 SV=2	11193.09766	5770.651855	8482.084961	10976.09668	9111.9375	10049.67773	2459.182129	4857.315918	10487.23926	5153.933594	6682.209473	6218.647461	3725.780518	6229.589355	8692.367188	3548.566162	4878.430664	3300.980713	8268.606445	2470.371582	4172.539551	5043.512207	9314.203125	4366.708496	6432.57373	2657.016113	7852.008789	3847.28833	7528.193848	2899.953857	2921.095215	7821.193359	3540.802246
P13866	SLC5A1	Homo sapiens	Sodium/glucose cotransporter 1	P13866	SC5A1_HUMAN	>sp|P13866|SC5A1_HUMAN Sodium/glucose cotransporter 1 OS=Homo sapiens OX=9606 GN=SLC5A1 PE=1 SV=1	42445.63281	13814.71289	18930.35938	11217.75586	37950.15625	49374.02734	NaN	20399.20703	NaN	29722.22461	NaN	10506.53809	25394.83984	26791.98828	NaN	52243.21484	15760.76953	7473.392578	9483.71875	NaN	26262.59375	13400.625	24231.05469	1167.06604	22374.58203	14216.16602	37122.14453	7353.29248	31612.32031	28031.95313	25284.99414	44951.80078	44492.16406
P13928;Q5VT79	ANXA8;ANXA8L1	Homo sapiens	Annexin A8;Annexin A8-like protein 1	P13928;Q5VT79	ANXA8_HUMAN;AXA81_HUMAN	>sp|P13928|ANXA8_HUMAN Annexin A8 OS=Homo sapiens OX=9606 GN=ANXA8 PE=1 SV=3;>sp|Q5VT79|AXA81_HUMAN Annexin A8-like protein 1 OS=Homo sapiens OX=9606 GN=ANXA8L1 PE=2 SV=2	5646.992676	NaN	18288.92969	3356.499756	3235.224365	NaN	5595.832031	NaN	NaN	NaN	NaN	17245.30273	NaN	NaN	NaN	32216.02344	NaN	NaN	2112.035645	NaN	NaN	NaN	NaN	NaN	NaN	NaN	NaN	NaN	4759.389648	NaN	NaN	NaN	NaN
P13987	CD59	Homo sapiens	CD59 glycoprotein	P13987	CD59_HUMAN	>sp|P13987|CD59_HUMAN CD59 glycoprotein OS=Homo sapiens OX=9606 GN=CD59 PE=1 SV=1	619686.25	228279.0938	278565.5	567447.5	895218.6875	144681.5938	303425.125	216375.7188	382906.1875	223320.3594	135713.5	285608.9375	201478.7188	281607.5938	198135.3906	1027671.938	250878.4063	190131.1406	220285.6563	180160.125	59267.33594	339996.4688	503348.5625	130859.4688	407087.4063	311418.0625	450124.875	135619.0469	299556.5313	146495.0313	86863.28125	351871.6563	168716.4219
P14151	SELL	Homo sapiens	L-selectin	P14151	LYAM1_HUMAN	>sp|P14151|LYAM1_HUMAN L-selectin OS=Homo sapiens OX=9606 GN=SELL PE=1 SV=2	17595.00195	22463.82617	33566.49219	22666.00195	48189.79297	35400.25781	29829.51367	7213.557617	NaN	NaN	56219.44922	NaN	22398.9082	43234.45703	34719.375	17446.00391	15094.08887	39367.87109	7736.733887	NaN	16340.91602	11332.93262	16514.74609	NaN	12701.80762	31851.07422	17986.25391	14074.85254	26301.53711	19684.0918	34178.19141	13360.93066	10953.07031
P14174	MIF	Homo sapiens	Macrophage migration inhibitory factor	P14174	MIF_HUMAN	>sp|P14174|MIF_HUMAN Macrophage migration inhibitory factor OS=Homo sapiens OX=9606 GN=MIF PE=1 SV=4	538846.5625	948538.5625	583417.0625	888598.125	485290.7813	876184.125	713736.875	1115321.125	1194222	982218.1875	750637.75	930432.875	994797.75	486232.0938	1219486	595551.625	1276103.875	1442236	278499.6875	1490522.875	654578.25	762219.3125	1028049.75	1325907.25	266987.0625	484256.0313	856195.1875	1932792.75	666185.625	1370894.625	2283142.25	553960.5	706446.5
P14314	PRKCSH	Homo sapiens	Glucosidase 2 subunit beta	P14314	GLU2B_HUMAN	>sp|P14314|GLU2B_HUMAN Glucosidase 2 subunit beta OS=Homo sapiens OX=9606 GN=PRKCSH PE=1 SV=2	36124.3125	81348.03125	36796.99219	25232.88477	31662.86914	60010.91016	65683.30469	40684.42188	140820.7969	42748.13281	52827.96484	41764.21094	38105.80469	22665.34375	18909.12305	29997.50195	35095.11719	77732.07813	35227.75	77353.24219	40915.4375	44322.39063	45662.10156	39474.23047	30032.59375	34358.42969	22207.80078	34338.83594	32208.99805	27431.22656	51196.19531	32515.76367	85538.42969
P14317	HCLS1	Homo sapiens	Hematopoietic lineage cell-specific protein	P14317	HCLS1_HUMAN	>sp|P14317|HCLS1_HUMAN Hematopoietic lineage cell-specific protein OS=Homo sapiens OX=9606 GN=HCLS1 PE=1 SV=3	119339.1484	NaN	45364.64844	76684.69531	21610.25586	NaN	13724.99121	NaN	NaN	NaN	39626.76563	NaN	18033.5918	7853.255371	42980.59766	16980.66016	NaN	NaN	44008.26563	NaN	55556.53516	39641.59375	21063.88672	34482.24609	62131.59375	4973.806641	38197.96484	17182.60742	15935.13867	NaN	NaN	34637.10156	18645.92773
P14324	FDPS	Homo sapiens	Farnesyl pyrophosphate synthase	P14324	FPPS_HUMAN	>sp|P14324|FPPS_HUMAN Farnesyl pyrophosphate synthase OS=Homo sapiens OX=9606 GN=FDPS PE=1 SV=4	30493.55469	71584.74219	29570.66016	33119.78516	17870.66797	58285.94141	29207.11914	22325.7832	16980.28711	10857.11816	31726.58008	23156.92383	38811.95313	16394.47461	35928.24609	18233.31641	15468.16016	8688.342773	20992.18164	15177.85645	12506.40137	13038.79492	19254.50781	11334.43164	11568.80469	11176.60156	9185.671875	33643.77734	15811.39648	26791.82031	31306.00586	21402.67578	26924.81641
P14406	COX7A2	Homo sapiens	Cytochrome c oxidase subunit 7A2, mitochondrial	P14406	CX7A2_HUMAN	>sp|P14406|CX7A2_HUMAN Cytochrome c oxidase subunit 7A2, mitochondrial OS=Homo sapiens OX=9606 GN=COX7A2 PE=1 SV=1	14539.04688	89814.71875	30822.34961	8070.523438	9403.856445	110467.0234	107175.2109	47800.74219	109933.5547	62438.94141	69749.1875	38551.48047	34631.34375	24082.18359	NaN	NaN	83061.97656	147647.1094	43291.57031	91241.47656	51476.55469	18828.42188	10890.71289	37554.99609	NaN	18491.50195	22664.13281	12732.75977	21652.9043	37323.78125	45551.03125	29243.72852	84439.1875
P14550	AKR1A1	Homo sapiens	Aldo-keto reductase family 1 member A1	P14550	AK1A1_HUMAN	>sp|P14550|AK1A1_HUMAN Aldo-keto reductase family 1 member A1 OS=Homo sapiens OX=9606 GN=AKR1A1 PE=1 SV=3	41421.26563	36327.63281	22761.36523	45577.22656	31170.05664	31262.30664	9408.136719	30205.29883	13062.41211	27635.00977	17826.41992	35346.16797	31613.83789	27032.25391	33237.77734	30562.43555	33738.44922	33325.98047	58264.80469	14111.2002	21526.74023	22545.45508	54650.62109	26946.58984	44265.28125	20481.42578	29771.93164	21248.30859	22960.69531	32154.49414	13046.75879	18254.64648	24996.14648
P14555	PLA2G2A	Homo sapiens	Phospholipase A2, membrane associated	P14555	PA2GA_HUMAN	>sp|P14555|PA2GA_HUMAN Phospholipase A2, membrane associated OS=Homo sapiens OX=9606 GN=PLA2G2A PE=1 SV=2	60752.17188	NaN	73760.73438	NaN	125905.6719	49284.80859	25534.25781	NaN	NaN	NaN	24718.07227	54877.9375	15640.49609	95930.64844	218.7290955	209451.4219	16889.60938	NaN	52010.74219	NaN	12022.39355	24955.16016	64421.12109	18781.78125	12934.15918	19767.45898	41999.55859	2481.080078	82180.67188	NaN	NaN	76035.8125	13718.50391
P14598	NCF1	Homo sapiens	Neutrophil cytosol factor 1	P14598	NCF1_HUMAN	>sp|P14598|NCF1_HUMAN Neutrophil cytosol factor 1 OS=Homo sapiens OX=9606 GN=NCF1 PE=1 SV=4	41018.85156	142777.4219	47864.6875	56129.95703	26390.29102	78276.0625	41331.23438	30284.57617	145105.1875	42585.98828	66214.72656	45376.07813	59201.33203	27909.37891	29930.12109	37865.91797	48074.19141	63474.36719	42996.36328	37038.08203	58471.85156	67335.19531	22370.26758	32133.49219	48149.34375	32657.48438	48700.09375	42228.08203	55536.16797	42919.23047	48507.47656	73526.875	56083.41797
P14618	PKM	Homo sapiens	Pyruvate kinase PKM	P14618	KPYM_HUMAN	>sp|P14618|KPYM_HUMAN Pyruvate kinase PKM OS=Homo sapiens OX=9606 GN=PKM PE=1 SV=4	609215.6875	194761.8125	720453.25	482502.2188	664766.5625	441352.875	189884.2969	248979.8125	176810.2031	263840.9375	834644.375	523649.6875	564982.8125	691496.6875	470163.9063	832828.3125	263470.9375	164047.0469	840042.75	140314.4844	475794.5313	376990.5938	853537.5	358691.6563	762219.875	511426.375	675396.375	364131.6563	697165.125	155092.3906	147971.1563	978406	143501.7813
P14621	ACYP2	Homo sapiens	Acylphosphatase-2	P14621	ACYP2_HUMAN	>sp|P14621|ACYP2_HUMAN Acylphosphatase-2 OS=Homo sapiens OX=9606 GN=ACYP2 PE=1 SV=2	8598.826172	NaN	10603.25098	4723.908203	4342.650879	12573.21777	NaN	8960.474609	23135.93555	10245.14551	NaN	NaN	4552.351563	NaN	NaN	NaN	5783.245117	12224.23828	6711.682129	18177.98828	4947.727051	1760.180908	6929.17334	2913.900879	7135.506348	2320.661621	3739.817627	7709.09082	NaN	7537.090332	4023.051025	NaN	5659.336426
P14625	HSP90B1	Homo sapiens	Endoplasmin	P14625	ENPL_HUMAN	>sp|P14625|ENPL_HUMAN Endoplasmin OS=Homo sapiens OX=9606 GN=HSP90B1 PE=1 SV=1	58140.35547	102954.1016	57050.54688	42541.94531	55444.69922	108266.5234	59699.12109	57221.24219	52446.54688	85720.875	76071.27344	74980.11719	43896.51172	48581.76172	17015.02539	65876.53125	43450.30469	54944.6875	73241.85156	104838.7031	91679.03906	59858.38281	86702.28125	72052.52344	55929.17188	58709.02734	42122.03516	49815.34766	54149.91797	50354.17188	73898.41406	48642.29688	116698.7734
P14678;P63162	SNRPB;SNRPN	Homo sapiens	Small nuclear ribonucleoprotein-associated proteins B and B';Small nuclear ribonucleoprotein-associated protein N	P14678;P63162	RSMB_HUMAN;RSMN_HUMAN	>sp|P14678|RSMB_HUMAN Small nuclear ribonucleoprotein-associated proteins B and B' OS=Homo sapiens OX=9606 GN=SNRPB PE=1 SV=2;>sp|P63162|RSMN_HUMAN Small nuclear ribonucleoprotein-associated protein N OS=Homo sapiens OX=9606 GN=SNRPN PE=1 SV=1	39658.39453	162945.7344	53799.55859	93095.10156	24179.95508	112704.8516	130826.8828	165853.0781	208036.0156	105914.7969	51478.67969	56321.625	74882.96875	52397.26563	116435.3828	24071.88281	105402.625	186817.6719	74952.9375	195267.1719	53092.59766	68045	20359.99414	85057.125	44095.38672	33849.03125	31241.85938	101378.1719	36624.95703	108268.2109	143469.5	22971.44531	115960.8672
P14735	IDE	Homo sapiens	Insulin-degrading enzyme	P14735	IDE_HUMAN	>sp|P14735|IDE_HUMAN Insulin-degrading enzyme OS=Homo sapiens OX=9606 GN=IDE PE=1 SV=4	NaN	NaN	NaN	NaN	1513.580444	2093.602295	NaN	NaN	NaN	NaN	NaN	5303.545898	3000.901855	NaN	8067.11084	NaN	NaN	NaN	2824.285645	NaN	NaN	NaN	10889.14258	3958.116699	2144.656738	2991.334473	NaN	5188.626465	NaN	9431.395508	NaN	NaN	NaN
P14780	MMP9	Homo sapiens	Matrix metalloproteinase-9	P14780	MMP9_HUMAN	>sp|P14780|MMP9_HUMAN Matrix metalloproteinase-9 OS=Homo sapiens OX=9606 GN=MMP9 PE=1 SV=3	655088.0625	1420522	1461624	1423559.625	405031.2813	1581911.375	6534775	1774313.5	4183030.25	1216114.25	777877.75	457463.6875	1371833.75	674757.6875	1876663.25	532743.8125	2336326.75	3947170.75	694639.1875	3670202	1199776.25	1167758.125	365092.9375	1030503.5	867823.0625	616134	789588.4375	1748202.875	808759.625	1898633.125	2636559	1089341.375	2426230.75
P14854	COX6B1	Homo sapiens	Cytochrome c oxidase subunit 6B1	P14854	CX6B1_HUMAN	>sp|P14854|CX6B1_HUMAN Cytochrome c oxidase subunit 6B1 OS=Homo sapiens OX=9606 GN=COX6B1 PE=1 SV=2	13382.19434	32226.68555	18413.09375	6380.519043	9001.879883	39330.12891	17305.61914	16761.07813	NaN	13814.55957	33267.66016	24608.24609	10489.07324	23848.9707	NaN	NaN	33009.30859	45713.22656	21720.37305	19374.63477	16820.54102	NaN	12065.93359	7687.157227	3966.549072	14887.64453	1294.690674	9080.729492	16332.11816	6468.186035	23875.76563	NaN	67428.63281
P14866	HNRNPL	Homo sapiens	Heterogeneous nuclear ribonucleoprotein L	P14866	HNRPL_HUMAN	>sp|P14866|HNRPL_HUMAN Heterogeneous nuclear ribonucleoprotein L OS=Homo sapiens OX=9606 GN=HNRNPL PE=1 SV=2	23343.7832	55988.50781	16013.85938	37244.35547	10840.79883	54206.62109	23649.55859	27762.38867	13096.25	14120.77539	22880.10547	19868.98047	32660.43945	22218.9043	24077.08008	NaN	22976.08008	26685.46094	49029.66016	36453.56641	23566.83594	23355.03711	9811.518555	18166.59961	25934.4668	6977.120117	9248.790039	33920.01563	11007.04883	36134.88672	31872.51953	15706.34961	27087.04102
P14868	DARS1	Homo sapiens	Aspartate--tRNA ligase, cytoplasmic	P14868	SYDC_HUMAN	>sp|P14868|SYDC_HUMAN Aspartate--tRNA ligase, cytoplasmic OS=Homo sapiens OX=9606 GN=DARS1 PE=1 SV=2	14282.10645	6126.816406	11795.53906	12860.70313	9264.56543	2745.022949	NaN	NaN	NaN	NaN	9604.647461	11437.4043	6658.04834	6121.817871	3769.567627	NaN	10308.09082	NaN	13324.08105	NaN	14248.65039	10324.85938	6264.245117	NaN	6644.676758	4645.581055	3735.030762	7035.803711	7135.090332	NaN	6303.903809	NaN	NaN
P14902	IDO1	Homo sapiens	Indoleamine 2,3-dioxygenase 1	P14902	I23O1_HUMAN	>sp|P14902|I23O1_HUMAN Indoleamine 2,3-dioxygenase 1 OS=Homo sapiens OX=9606 GN=IDO1 PE=1 SV=1	NaN	NaN	NaN	NaN	NaN	NaN	NaN	NaN	NaN	NaN	NaN	NaN	NaN	NaN	NaN	NaN	NaN	NaN	NaN	NaN	31691.09961	NaN	NaN	NaN	NaN	NaN	NaN	15866.4834	5483.269043	NaN	NaN	NaN	NaN
P14923	JUP	Homo sapiens	Junction plakoglobin	P14923	PLAK_HUMAN	>sp|P14923|PLAK_HUMAN Junction plakoglobin OS=Homo sapiens OX=9606 GN=JUP PE=1 SV=3	5828.518555	NaN	42321.14844	4407.95166	16904.80859	10767.76074	27780.85352	7302.02002	2306.553711	1407.960083	28347.84375	35477.38281	1237.34314	22119.93555	5246.734863	208955.3906	8820.368164	20739.00195	44031.06641	5647.345703	NaN	32364.82813	3328.683838	NaN	NaN	5657.074219	8124.824707	NaN	5112.089355	NaN	NaN	1393.917603	NaN
P15090	FABP4	Homo sapiens	Fatty acid-binding protein, adipocyte	P15090	FABP4_HUMAN	>sp|P15090|FABP4_HUMAN Fatty acid-binding protein, adipocyte OS=Homo sapiens OX=9606 GN=FABP4 PE=1 SV=3	184219.3125	9787.569336	6609.779297	180634.5	69099.82813	284369.9688	NaN	NaN	NaN	NaN	NaN	22819.54883	7621.925293	14048.43848	35093.85547	25335.80664	NaN	NaN	49991.75	19973.53906	NaN	228184.8125	257732.7031	NaN	247810.3906	51932.23438	39117.4375	2670.929932	21693.32227	NaN	NaN	16406.09375	NaN
P15104	GLUL	Homo sapiens	Glutamine synthetase	P15104	GLNA_HUMAN	>sp|P15104|GLNA_HUMAN Glutamine synthetase OS=Homo sapiens OX=9606 GN=GLUL PE=1 SV=4	50615.67578	17524.07422	32457.86719	48574.07422	28884.93164	77127.85938	14591.44238	23775.44727	NaN	17280.88281	14747.42188	111236.4688	18377.51758	18037.32617	14061.47949	8307.249023	13409.86719	13697.7793	23594.71875	14183.27246	8918.070313	13849.8291	27461.48633	9337.21875	14408.38184	9632.511719	9792.378906	14348.9834	8526.746094	10293.07129	6907.677734	9896.295898	6164.125
P15121	AKR1B1	Homo sapiens	Aldo-keto reductase family 1 member B1	P15121	ALDR_HUMAN	>sp|P15121|ALDR_HUMAN Aldo-keto reductase family 1 member B1 OS=Homo sapiens OX=9606 GN=AKR1B1 PE=1 SV=3	40281.92969	14241.30762	19625.89063	55819.78125	47470.85156	12827.89648	11621.09766	17041.42773	NaN	10952.0293	NaN	25063.23633	14981.20117	14893.05957	24737.80859	27353.99609	22838.96289	12749.1543	38228.85156	18266.16016	17078.24805	34961.90625	113282.4766	7646.93457	56525.55859	36627.03516	16236.55371	16802.38281	24150.24219	13965.35547	13735.19434	18934.42969	10553.52441
P15144	ANPEP	Homo sapiens	Aminopeptidase N	P15144	AMPN_HUMAN	>sp|P15144|AMPN_HUMAN Aminopeptidase N OS=Homo sapiens OX=9606 GN=ANPEP PE=1 SV=4	99976.85938	194631.6094	104257.8906	127353.9141	186989.9688	180419.2188	313516	246743.3906	359799.4063	316252.8438	106567.3359	91073.58594	185658.6875	46281.29688	159542.625	103564.3125	173031.5	214874.7656	63551.45703	276135.4063	150563.3281	167057.4688	133539.7188	248182.7344	73459.07031	91128.875	97578.1875	207735.0469	156751.5469	217089.5781	282828.2813	93321.44531	327085.7813
P15153	RAC2	Homo sapiens	Ras-related C3 botulinum toxin substrate 2	P15153	RAC2_HUMAN	>sp|P15153|RAC2_HUMAN Ras-related C3 botulinum toxin substrate 2 OS=Homo sapiens OX=9606 GN=RAC2 PE=1 SV=1	257051.7188	202360.9531	321359.25	91932.28906	286274.7188	278666	127985.0234	99412.64063	133429.2188	167788.6094	470793.3438	171976.2656	152873.5469	218379.1406	70873.71094	281792.625	156607.3281	156168.8438	361271.3125	60716.32813	161145.1719	114256.6875	213305.5781	124879.7031	246359.7813	207664.3281	249346.0625	136641.3281	294832.125	150750.7969	116794.1953	299078.4063	29919.42383
P15169	CPN1	Homo sapiens	Carboxypeptidase N catalytic chain	P15169	CBPN_HUMAN	>sp|P15169|CBPN_HUMAN Carboxypeptidase N catalytic chain OS=Homo sapiens OX=9606 GN=CPN1 PE=1 SV=1	NaN	NaN	NaN	4782.476563	15733.10938	NaN	6788.282227	NaN	NaN	NaN	NaN	NaN	NaN	19181.29492	NaN	NaN	NaN	6561.662598	NaN	NaN	5932.121094	NaN	NaN	NaN	NaN	NaN	NaN	NaN	NaN	5510.216309	3732.251709	112.6938248	NaN
P15170	GSPT1	Homo sapiens	Eukaryotic peptide chain release factor GTP-binding subunit ERF3A	P15170	ERF3A_HUMAN	>sp|P15170|ERF3A_HUMAN Eukaryotic peptide chain release factor GTP-binding subunit ERF3A OS=Homo sapiens OX=9606 GN=GSPT1 PE=1 SV=1	9607.137695	16273.2334	7586.654785	3236.294678	6336.491211	11938.54492	NaN	4262.644043	NaN	9686.446289	NaN	3096.949707	6778.664063	2922.737793	11840.30762	NaN	19217.18945	18556.13867	15081.38184	14131.04102	6992.150879	8188.168457	7666.069824	NaN	7854.502441	6976.462891	7021.199219	12757.26855	6139.995117	7075.554688	15110.27637	4809.096191	6000.952148
P15289	ARSA	Homo sapiens	Arylsulfatase A	P15289	ARSA_HUMAN	>sp|P15289|ARSA_HUMAN Arylsulfatase A OS=Homo sapiens OX=9606 GN=ARSA PE=1 SV=3	29047.75586	61889.53516	28607.12109	26998.0625	47158.35156	62460.57422	46951.37891	45784.08594	NaN	16751.19531	NaN	15531.38477	17500.11328	15235.47852	19158.76953	NaN	15542.96191	32888.8125	8598.701172	36762.1875	14001.25	7131.183105	14286.01367	32788.40234	6906.257813	9000.666016	23871.61914	16787.96875	15946.72852	23341.0332	39824.96875	17509.2793	25574.88867
P15291	B4GALT1	Homo sapiens	Beta-1,4-galactosyltransferase 1	P15291	B4GT1_HUMAN	>sp|P15291|B4GT1_HUMAN Beta-1,4-galactosyltransferase 1 OS=Homo sapiens OX=9606 GN=B4GALT1 PE=1 SV=5	34814.57813	NaN	28115.43945	13387.32715	62675.86719	NaN	1902.918335	17807.76367	NaN	NaN	25909.64453	40922.61719	26827.98242	33416.625	15253.65234	82480.35156	24743.10352	NaN	33543.33203	965.2999878	9188.549805	6947.106445	53275.33984	NaN	47885.49609	18904.11914	39592.88281	13347.04004	39396.58203	8192.803711	2517.910889	19341.45898	NaN
P15309	ACP3	Homo sapiens	Prostatic acid phosphatase	P15309	PPAP_HUMAN	>sp|P15309|PPAP_HUMAN Prostatic acid phosphatase OS=Homo sapiens OX=9606 GN=ACP3 PE=1 SV=3	7621.630859	NaN	9944.973633	NaN	11480.50293	NaN	NaN	NaN	NaN	NaN	17666.01758	NaN	NaN	NaN	NaN	NaN	NaN	NaN	NaN	NaN	NaN	NaN	NaN	NaN	NaN	4007.571533	NaN	2343.004639	7934.514648	NaN	NaN	9328.329102	NaN
P15311	EZR	Homo sapiens	Ezrin	P15311	EZRI_HUMAN	>sp|P15311|EZRI_HUMAN Ezrin OS=Homo sapiens OX=9606 GN=EZR PE=1 SV=4	288699.125	77210.14844	203939.9063	308958.625	388643.5	59557.65625	137833.8125	117679.2266	273654.7188	205884.2031	72418.42188	171817.0938	132882.9844	175246.8906	88106.58594	530370.3125	177183.7813	51217.86328	237519.2813	133173.625	124806.4922	271192.125	265471.625	68008.47656	259856.2969	198828.5469	356899.5625	77854.28125	259577.7344	64571.12109	55264.4375	249329.2188	171126
P15328	FOLR1	Homo sapiens	Folate receptor alpha	P15328	FOLR1_HUMAN	>sp|P15328|FOLR1_HUMAN Folate receptor alpha OS=Homo sapiens OX=9606 GN=FOLR1 PE=1 SV=3	256518.75	44848.49609	135445.1875	101596.3672	370931.75	45470.28125	68051.55469	64905.94922	80484.25	49623.48047	298743.125	183801	76377.38281	128814.4922	93808.34375	554822.9375	39735.89453	13394.09961	73663.69531	52360.72656	57280.52344	74054.25781	184256.2813	70772.5625	160879.0625	139416.8906	242271.2656	71258.24219	193160.5938	23714.18164	15674.06348	313484.875	41634.07813
P15374	UCHL3	Homo sapiens	Ubiquitin carboxyl-terminal hydrolase isozyme L3	P15374	UCHL3_HUMAN	>sp|P15374|UCHL3_HUMAN Ubiquitin carboxyl-terminal hydrolase isozyme L3 OS=Homo sapiens OX=9606 GN=UCHL3 PE=1 SV=1	29617.63672	NaN	23299.96094	17825.45313	11380.23438	NaN	52340.53906	NaN	226892.1563	NaN	NaN	NaN	NaN	27669.91992	NaN	27999.1543	NaN	NaN	22169.19141	NaN	49636.72266	NaN	14749.57617	NaN	NaN	8718.693359	NaN	15196.92773	13892.48242	NaN	NaN	NaN	NaN
P15498	VAV1	Homo sapiens	Proto-oncogene vav	P15498	VAV_HUMAN	>sp|P15498|VAV_HUMAN Proto-oncogene vav OS=Homo sapiens OX=9606 GN=VAV1 PE=1 SV=4	10446.9541	22437.74219	11773.28516	12863.11719	NaN	25243.46094	11451.50488	9442.573242	4439.978516	18146.48438	14547.91504	16051.33789	10637.50195	8496.586914	7285.037109	NaN	16015.55762	24962.07031	16044.67578	14998.13379	16635.96289	15281.17676	5781.982422	17463.23047	14874.39551	4962.719238	NaN	10992.54688	9239.442383	14234.06738	20882.98242	10487.72559	23353.07031
P15531	NME1	Homo sapiens	Nucleoside diphosphate kinase A	P15531	NDKA_HUMAN	>sp|P15531|NDKA_HUMAN Nucleoside diphosphate kinase A OS=Homo sapiens OX=9606 GN=NME1 PE=1 SV=1	18402.00977	44010.11328	19506.98047	30396.57227	10046.16797	44592.90625	10331.65332	26579.11133	11749.06445	18646.76953	13492.50684	23305.22266	29238.97461	12654.48438	49349.70313	NaN	25889.58984	30516.34375	16068.98242	25689.99023	18294.29102	16231.3916	17622.70313	34457.03516	15763.51855	11444.80078	9110.972656	54095.46484	17033.51172	48892.89063	65245.54688	6645.563477	21425.4707
P15559	NQO1	Homo sapiens	NAD(P)H dehydrogenase [quinone] 1	P15559	NQO1_HUMAN	>sp|P15559|NQO1_HUMAN NAD(P)H dehydrogenase [quinone] 1 OS=Homo sapiens OX=9606 GN=NQO1 PE=1 SV=1	63161.11719	NaN	53641.18359	37584.49219	35127.71094	NaN	NaN	NaN	37691.88672	32742.01758	NaN	42662.33984	13133.33789	55346.84766	NaN	90044.64063	23005.04688	NaN	105601.7813	26844.33984	16058.17871	26186.65234	29633.70703	19708.69727	48603.91797	46649.37891	26592.56055	NaN	26198.10547	23868.87305	NaN	34338.87891	44434.32031
P15586	GNS	Homo sapiens	N-acetylglucosamine-6-sulfatase	P15586	GNS_HUMAN	>sp|P15586|GNS_HUMAN N-acetylglucosamine-6-sulfatase OS=Homo sapiens OX=9606 GN=GNS PE=1 SV=3	50147.70703	241043.75	42729.19141	58183.67969	29745.26953	149122.1875	187970.6406	193007.7813	276048.1875	80549.78906	67573.15625	60534.85156	69421.64063	39767.30469	159205.2969	32392.10156	91337.26563	142090.1406	47494.98047	191076.8281	48539.66797	49630.02734	40928.38281	99261.47656	36629.30469	36060.76563	51236.80469	100724.8047	31182.14258	137775.8281	206894.1094	31108.26758	144935.6094
P15814	IGLL1	Homo sapiens	Immunoglobulin lambda-like polypeptide 1	P15814	IGLL1_HUMAN	>sp|P15814|IGLL1_HUMAN Immunoglobulin lambda-like polypeptide 1 OS=Homo sapiens OX=9606 GN=IGLL1 PE=1 SV=1	2055664	749808.625	955508.0625	406092.0938	926557.5	543860.8125	950372	1358446.25	1362080.875	2082795.125	780877.5	1294874.5	1634233.875	947458.375	452286	1238142.625	748769.9375	742828.4375	591313.6875	1067410.25	806186.125	1406790.5	899939.125	663902.5625	538998.4375	633746.875	1171435.125	685265.5	971223.5	544913.5625	492670.4375	1107342.375	1387927.25
P15848	ARSB	Homo sapiens	Arylsulfatase B	P15848	ARSB_HUMAN	>sp|P15848|ARSB_HUMAN Arylsulfatase B OS=Homo sapiens OX=9606 GN=ARSB PE=1 SV=1	13762.87305	42135.58984	9472.862305	28099.83008	NaN	33756.06641	45521.91797	32910.58203	113284.8281	20674.52344	9991.960938	13673.9541	15104.04297	7710.445801	43935.83203	NaN	37327.98047	24668.07031	NaN	46704.69141	11727.58105	9961.670898	7213.843262	24448.79297	10160.32715	12662.73828	17325.00391	17079.06055	8399.350586	31148.18359	34362.32031	4531.321777	40210.26953
P15880	RPS2	Homo sapiens	Small ribosomal subunit protein uS5	P15880	RS2_HUMAN	>sp|P15880|RS2_HUMAN Small ribosomal subunit protein uS5 OS=Homo sapiens OX=9606 GN=RPS2 PE=1 SV=2	22716.66992	18564.73047	21130.87109	19082.71875	17369.7832	11465.22461	NaN	NaN	364393.8125	NaN	11869.54492	30583.26367	10678.81055	19403	31693.08594	30096.7793	6738.272949	NaN	51017.64844	5362.29834	25354.20703	11809.08203	21794.64648	10126.53125	18378.53711	14741.07715	14076.22461	6010.001953	15825.9209	4427.10498	NaN	12209.31543	3485.773193
P15907	ST6GAL1	Homo sapiens	Beta-galactoside alpha-2,6-sialyltransferase 1	P15907	SIAT1_HUMAN	>sp|P15907|SIAT1_HUMAN Beta-galactoside alpha-2,6-sialyltransferase 1 OS=Homo sapiens OX=9606 GN=ST6GAL1 PE=1 SV=1	58351.55078	NaN	17363.83008	51068.27734	98551.3125	4879.856445	NaN	15802.82617	NaN	20849.58789	17116.18555	55039.97656	24632.44922	27887.0957	19013.77734	69913.57031	26334.65625	NaN	19285.89844	NaN	9243.918945	19638.67383	27684.5625	NaN	58275.38672	25314.18945	61061.97656	12285.16699	35571.53516	15586.74414	6324.265137	50687.80859	8407.723633
P15924	DSP	Homo sapiens	Desmoplakin	P15924	DESP_HUMAN	>sp|P15924|DESP_HUMAN Desmoplakin OS=Homo sapiens OX=9606 GN=DSP PE=1 SV=3	26883.21289	17406.07813	104742.2188	16595.25195	76871.86719	40913.03906	90137.46094	36925.41797	52660.14063	17334.7207	85685.71094	98847.96875	11422.12402	58253.6875	10352.72754	429569.8438	28469.14648	70877.63281	117685.0781	37291.39844	7444.243652	4103.171387	7897.700195	10695.16016	7404.806152	6108.105957	6614.241211	4675.633301	12580.33887	24863.77148	12237.18262	9980.235352	34711.40234
P15941	MUC1	Homo sapiens	Mucin-1	P15941	MUC1_HUMAN	>sp|P15941|MUC1_HUMAN Mucin-1 OS=Homo sapiens OX=9606 GN=MUC1 PE=1 SV=3	308516.6563	150713.8438	171805.0625	214389.4063	419197.8125	74210.26563	247230.0313	188325.1563	661460.0625	228534.625	63150.86328	65298.07422	116020.3359	102302.8047	86884.07031	358913.375	120296.5156	43143.71094	111219.6953	160795.75	191316.1563	319861.1563	200520.0781	112187.5391	189328.6875	190982.4375	318689.625	77347.95313	244147.5156	83973.98438	67013.88281	336904.875	505569.5625
P15954	COX7C	Homo sapiens	Cytochrome c oxidase subunit 7C, mitochondrial	P15954	COX7C_HUMAN	>sp|P15954|COX7C_HUMAN Cytochrome c oxidase subunit 7C, mitochondrial OS=Homo sapiens OX=9606 GN=COX7C PE=1 SV=1	10116.74023	66100.38281	11815.24609	NaN	4628.051758	53277.35156	82380.875	NaN	73464.28906	34424.99609	10042.67285	NaN	14510.05762	NaN	NaN	NaN	32233.09375	NaN	16884.13477	47301.73047	NaN	28241.84375	NaN	16033.43066	NaN	22107.52539	NaN	10357.20898	12082.03223	13493.86816	NaN	16177.92188	57162.55469
P16035	TIMP2	Homo sapiens	Metalloproteinase inhibitor 2	P16035	TIMP2_HUMAN	>sp|P16035|TIMP2_HUMAN Metalloproteinase inhibitor 2 OS=Homo sapiens OX=9606 GN=TIMP2 PE=1 SV=2	35946.50781	96331.27344	54591.13281	30680.29883	24956.25977	36581.88672	114282.9609	60535.56641	108782.7734	45891.65625	44626.58203	23438.70898	24455.3418	27825.01758	57179.24219	53690.24609	29671.77344	74428.04688	18252.95703	76144.8125	31103.26563	47525.38281	19973.10742	38975.625	36453.9375	30909.9043	38473.49219	39598.89453	24420.81641	52726.21875	38167.32813	57938.17969	65253.71094
P16050	ALOX15	Homo sapiens	Polyunsaturated fatty acid lipoxygenase ALOX15	P16050	LOX15_HUMAN	>sp|P16050|LOX15_HUMAN Polyunsaturated fatty acid lipoxygenase ALOX15 OS=Homo sapiens OX=9606 GN=ALOX15 PE=1 SV=3	68998.07813	41399.23438	64263.83594	111764.1016	123444.0234	20964.52148	67777.38281	14758.77539	361088.2188	43215.21484	NaN	29760.46875	36002.26172	34415.74219	11358.0625	147298.1875	66953.17969	11270.16309	148007.9531	34135.84375	12573.59375	64896.60547	83738.11719	11639.74902	55982.14844	45906.36719	64206.09375	14258.51465	90247.5	23571.58789	5227.312012	51199.51953	15990.53711
P16070	CD44	Homo sapiens	CD44 antigen	P16070	CD44_HUMAN	>sp|P16070|CD44_HUMAN CD44 antigen OS=Homo sapiens OX=9606 GN=CD44 PE=1 SV=3	42339.58203	2799.523926	52392.27344	43276.73438	60329.69141	9617.669922	NaN	NaN	NaN	8822.022461	60781.66797	23104.53906	11714.58203	34722.83984	27726.77344	41733.26172	7923.557129	10648.85645	32836.05078	3705.194824	11387.28613	16930.64453	69861.25	9583.331055	48803.97656	36881.07813	27453.31055	10866.27734	19041.66211	1183.9104	5891.113281	35960.67969	3151.239502
P16083	NQO2	Homo sapiens	Ribosyldihydronicotinamide dehydrogenase [quinone]	P16083	NQO2_HUMAN	>sp|P16083|NQO2_HUMAN Ribosyldihydronicotinamide dehydrogenase [quinone] OS=Homo sapiens OX=9606 GN=NQO2 PE=1 SV=5	35392.13281	166988.6875	56803.03906	103671.3906	5148.782227	287316.625	51965.28516	83316.85156	73211.75	16753.80078	31709.64844	31086.81445	65612.07031	32235.34961	119624.5234	17070.43164	102925.9922	181460.5781	81887.78125	119755.3359	69252.51563	26478.51172	25385.48242	NaN	14000.45508	15310.45508	238678.7344	192505.9688	26508.08789	95651.57031	169585.1094	7436.807129	115238.8125
P16104	H2AX	Homo sapiens	Histone H2AX	P16104	H2AX_HUMAN	>sp|P16104|H2AX_HUMAN Histone H2AX OS=Homo sapiens OX=9606 GN=H2AX PE=1 SV=2	1537.098755	NaN	NaN	NaN	3929.789063	NaN	NaN	NaN	NaN	NaN	NaN	NaN	NaN	NaN	NaN	1476.961914	NaN	NaN	19496.93164	NaN	15862.11328	8513.953125	7901.514648	9246.702148	NaN	NaN	NaN	NaN	2764.110352	NaN	NaN	3608.071533	NaN
P16150	SPN	Homo sapiens	Leukosialin	P16150	LEUK_HUMAN	>sp|P16150|LEUK_HUMAN Leukosialin OS=Homo sapiens OX=9606 GN=SPN PE=1 SV=1	13604.07129	62191.40234	47001.61328	12104.69141	18101.79297	59985.69141	78154.86719	27311.57031	43025.875	21645.25	42762.21875	16448.54688	17992.07031	21315.27539	43801.13281	23084.92188	33759.45313	33827.51953	20923.09375	44356.67969	24709.11914	24332.87891	32620.81641	41334.85547	13951.22656	14766.03418	27801.60547	46618.78125	15962.51074	NaN	23538.58398	NaN	44652.74219
P16152	CBR1	Homo sapiens	Carbonyl reductase [NADPH] 1	P16152	CBR1_HUMAN	>sp|P16152|CBR1_HUMAN Carbonyl reductase [NADPH] 1 OS=Homo sapiens OX=9606 GN=CBR1 PE=1 SV=3	47890.19141	22556.13867	25131.86133	31258.45313	46543.88281	20122.46094	17336.66016	25742.42773	47465.28906	26764.61719	68528.38281	52996.97266	30321.76563	31761.98633	24830.25781	66853.66406	41324.82031	30161.70703	94500.46875	42625.35938	12881.26074	26080.29883	52989.90234	20597.85742	26595.73828	24215.15234	36094.03516	23209.68945	33469.50781	22925.8418	19484.41406	35455.90234	33354.25391
P16278	GLB1	Homo sapiens	Beta-galactosidase	P16278	BGAL_HUMAN	>sp|P16278|BGAL_HUMAN Beta-galactosidase OS=Homo sapiens OX=9606 GN=GLB1 PE=1 SV=2	12487.34863	17595.04883	14960.71094	12778.09473	15307.38281	9143.522461	11390.08887	13780.78516	NaN	4416.89209	NaN	53581.25781	10405.39551	12392.07324	8137.337891	45618.32031	8210.094727	NaN	13638.19922	4962.332031	6678.401367	7404.598145	12486.19141	NaN	7971.655762	9415.805664	11927.68555	5266.297363	NaN	9566.364258	7237.126953	12159.31641	5803.028809
P16401	H1-5	Homo sapiens	Histone H1.5	P16401	H15_HUMAN	>sp|P16401|H15_HUMAN Histone H1.5 OS=Homo sapiens OX=9606 GN=H1-5 PE=1 SV=3	813892.9375	445762.1875	465839.0625	567326.125	414486.6563	306460.0625	126559.875	333115.7813	220540.6719	669929.8125	559681.9375	316724.125	451902.8438	451421.7188	1027482.375	363551.2188	65342.13672	34171.58594	1194681.25	133726.4844	594516.8125	294211.6563	384234	512711.8125	644317.375	190831.625	186954.1563	322607.4688	566847.5625	301102.1563	16548.13672	299347.5313	270053.5
P16403	H1-2	Homo sapiens	Histone H1.2	P16403	H12_HUMAN	>sp|P16403|H12_HUMAN Histone H1.2 OS=Homo sapiens OX=9606 GN=H1-2 PE=1 SV=2	300997.0313	1395459.75	119144.8672	312771.4063	113490.4297	590205.625	533471.6875	989809.75	111124.7734	701011.375	303921.625	267780.0313	167416.4375	131854.9688	802253.8125	51636.73828	147788.8906	1280390.75	356123.0938	677576	182701.5625	267044.5625	57795.66016	98338.00781	144651.5	58194.625	80257.38281	512035.0625	113589.5547	714578.3125	973646.6875	73746.42969	395146.2188
P16435	POR	Homo sapiens	NADPH--cytochrome P450 reductase	P16435	NCPR_HUMAN	>sp|P16435|NCPR_HUMAN NADPH--cytochrome P450 reductase OS=Homo sapiens OX=9606 GN=POR PE=1 SV=2	11170.74316	41626.77344	44170.39453	8979.776367	6264.275879	25717.49414	11663.7998	20749.00391	37335.60547	13455.55859	NaN	15415.72559	14520.47266	4098.794922	24163.96289	NaN	19704.49219	30554.4375	15323.53809	23841.55078	13608.68457	13411.64844	9054.323242	8519.482422	10187.2207	5620.663086	NaN	14899.8584	6475.845215	13626.30469	22169.25977	NaN	18147.4375
P16442	ABO	Homo sapiens	Histo-blood group ABO system transferase	P16442	BGAT_HUMAN	>sp|P16442|BGAT_HUMAN Histo-blood group ABO system transferase OS=Homo sapiens OX=9606 GN=ABO PE=1 SV=2	8585.929688	NaN	NaN	15611.4082	19052.76367	NaN	NaN	NaN	NaN	NaN	7127.253906	NaN	NaN	NaN	NaN	NaN	9296.923828	NaN	7366.453613	NaN	NaN	NaN	NaN	2761.261719	NaN	8862.555664	NaN	NaN	12668.68066	NaN	NaN	4643.118652	NaN
P16562	CRISP2	Homo sapiens	Cysteine-rich secretory protein 2	P16562	CRIS2_HUMAN	>sp|P16562|CRIS2_HUMAN Cysteine-rich secretory protein 2 OS=Homo sapiens OX=9606 GN=CRISP2 PE=1 SV=1	35.46731949	NaN	1924.995972	4.525216103	3.733175993	NaN	NaN	NaN	NaN	NaN	NaN	NaN	NaN	NaN	NaN	NaN	NaN	NaN	NaN	NaN	NaN	7897.625488	487.1751709	1375.981934	NaN	291.6644592	NaN	NaN	NaN	NaN	NaN	1860.894653	NaN
P16870	CPE	Homo sapiens	Carboxypeptidase E	P16870	CBPE_HUMAN	>sp|P16870|CBPE_HUMAN Carboxypeptidase E OS=Homo sapiens OX=9606 GN=CPE PE=1 SV=1	62140.51172	17699.58594	107882.4063	20334.65625	225601.2344	32747.19336	NaN	31108.99805	NaN	30618.7168	218456.1563	69131.25781	41692.49219	135382.625	33373.44531	279035.2813	37689.40625	NaN	168031.5469	NaN	23944.76367	12582.09961	109142.7344	69002.5	79462.20313	51890.36719	93152.16406	28159.70508	184987.5938	NaN	11629.04785	168653.5469	4699.314941
P16885	PLCG2	Homo sapiens	1-phosphatidylinositol 4,5-bisphosphate phosphodiesterase gamma-2	P16885	PLCG2_HUMAN	>sp|P16885|PLCG2_HUMAN 1-phosphatidylinositol 4,5-bisphosphate phosphodiesterase gamma-2 OS=Homo sapiens OX=9606 GN=PLCG2 PE=1 SV=4	14862.5957	19618.13086	18415.73438	19173.88672	8956.055664	15065.98926	4590.90332	7850.820313	NaN	9470.289063	13977.32422	10652.76465	14147.0752	10449.36523	6618.231934	NaN	11167.06152	12118.61328	7309.529297	NaN	9592.975586	5944.361816	7850.323242	NaN	8313929.5	6252.921875	14220.33887	5787.084961	9084.895508	NaN	6444.435547	5962.35498	17016.0957
P16930	FAH	Homo sapiens	Fumarylacetoacetase	P16930	FAAA_HUMAN	>sp|P16930|FAAA_HUMAN Fumarylacetoacetase OS=Homo sapiens OX=9606 GN=FAH PE=1 SV=2	35853.52344	198627.4375	44673.68359	72586.91406	17181.29102	136708.3594	104406.3516	147469.2031	166500.0938	99796.85156	33886.48438	46229.77344	81907.17969	21696.01563	124501.0313	14445.47168	57844.39844	191482.4063	41174.09766	149466.7188	39919.44531	50755.74609	24008.74219	100937.6953	20937.875	33812.35547	23066.63477	104770.9922	13737.27344	127657.8672	218219.3125	21351.33008	87598.86719
P16949	STMN1	Homo sapiens	Stathmin	P16949	STMN1_HUMAN	>sp|P16949|STMN1_HUMAN Stathmin OS=Homo sapiens OX=9606 GN=STMN1 PE=1 SV=3	37651.66016	376003.625	37270.57031	86093.40625	17859.46875	120304.8906	85586.98438	271967.5938	244810.3438	84213.26563	20658.20313	17431.90625	44736.47656	14485.10645	104243.0234	18329.58984	63807.01563	143928.5625	42146.65625	160203.7656	51538.71094	36339.01953	9727.666016	63867.34766	31039.47852	9833.303711	17546.79492	71140.22656	23266.95313	66962.14063	172100.9688	26108.57227	89710.44531
P17050	NAGA	Homo sapiens	Alpha-N-acetylgalactosaminidase	P17050	NAGAB_HUMAN	>sp|P17050|NAGAB_HUMAN Alpha-N-acetylgalactosaminidase OS=Homo sapiens OX=9606 GN=NAGA PE=1 SV=2	25246.24805	22815.36914	26008.97656	26984.25195	28497.51953	23846.32617	34679.29688	37626.875	46393.77344	17628.50586	15858.85059	27347.12305	18265.18359	17266.63672	16810.28906	34698.49219	5680.674805	27900.3125	21189.33789	4166.882813	23443.81836	16540.33789	39749.5625	20532.68164	25308.7168	20748.75	31548.73828	17989.64453	6715.087402	16471.58203	14233.43652	17495.88867	21254.82422
P17066	HSPA6	Homo sapiens	Heat shock 70 kDa protein 6	P17066	HSP76_HUMAN	>sp|P17066|HSP76_HUMAN Heat shock 70 kDa protein 6 OS=Homo sapiens OX=9606 GN=HSPA6 PE=1 SV=2	22632.88281	NaN	37510.8125	18163.75391	NaN	49654.78516	NaN	19154	NaN	NaN	NaN	42990.48828	32168.43555	16252.61914	40002.05469	NaN	25777.82813	31806.37109	23394.11914	NaN	39554.32422	49576.39063	14339.56445	NaN	NaN	NaN	NaN	31582.95703	NaN	17616.25391	36766.67969	NaN	7385.12207
P17174	GOT1	Homo sapiens	Aspartate aminotransferase, cytoplasmic	P17174	AATC_HUMAN	>sp|P17174|AATC_HUMAN Aspartate aminotransferase, cytoplasmic OS=Homo sapiens OX=9606 GN=GOT1 PE=1 SV=3	36233.44531	103236.5469	32784.34375	34488.30469	19813.17773	61183.30078	32732.29492	66573.30469	97161.58594	40749.3125	31959.00391	54929.67578	48533.27344	29613.52539	63798.05469	42411.28125	58758.94141	118839.4531	53934.60938	100462.1719	30976.22852	31677.95117	45084.02734	44086.99219	40090.05469	30122.70898	34160.70313	57591.53906	31559.8457	61971.69141	81525.46094	24301.88672	63794.94141
P17213	BPI	Homo sapiens	Bactericidal permeability-increasing protein	P17213	BPI_HUMAN	>sp|P17213|BPI_HUMAN Bactericidal permeability-increasing protein OS=Homo sapiens OX=9606 GN=BPI PE=1 SV=4	1346026.125	1750694.375	604324	669330.8125	296811.0313	950195.625	3369165.25	1572975.75	3120646	1161121.25	484228.5625	567823.875	1052863	524651.375	896869.25	576574.875	1779182.375	546887	916831.1875	964607.3125	334390.875	1657517.875	312475.0938	2889833.5	259363.3281	476458.7813	124098.6172	1495359	1112843.5	1456348.625	2701491.5	887323.0625	2674934.5
P17405	SMPD1	Homo sapiens	Sphingomyelin phosphodiesterase	P17405	ASM_HUMAN	>sp|P17405|ASM_HUMAN Sphingomyelin phosphodiesterase OS=Homo sapiens OX=9606 GN=SMPD1 PE=1 SV=5	3859.880371	NaN	7071.709473	5160.526855	12437.03125	NaN	NaN	NaN	NaN	NaN	15659.71191	NaN	NaN	NaN	NaN	NaN	NaN	NaN	NaN	NaN	NaN	595.3334961	3973.643311	NaN	NaN	NaN	NaN	NaN	5430.894043	NaN	NaN	NaN	NaN
P17612	PRKACA	Homo sapiens	cAMP-dependent protein kinase catalytic subunit alpha	P17612	KAPCA_HUMAN	>sp|P17612|KAPCA_HUMAN cAMP-dependent protein kinase catalytic subunit alpha OS=Homo sapiens OX=9606 GN=PRKACA PE=1 SV=2	31140.08203	44206.88281	41941.19922	32547.67188	26521.34766	36506.59766	NaN	10842.21582	65981.50781	NaN	NaN	61426.05078	79501.07813	182752.4688	38033.37891	41176.10547	NaN	NaN	44545.03516	21218.89648	40407.67969	29686.17969	33921.39453	NaN	32421.76563	27995.83594	39983.09375	26001.44922	36038.61719	NaN	NaN	26905.19727	NaN
[truncated: 1,557 more rows]
